# Supplementary material for: Planktonic microbial signatures of sinking particle export in the open ocean’s interior
Source: Nat Commun. 2023 Nov 7;14:7177. doi: 10.1038/s41467-023-42909-9 (PMC10630432; doi:10.1038/s41467-023-42909-9)
Supplement: Supplementary file 4 — Supplementary Data 1 [file 41467_2023_42909_MOESM4_ESM.xlsx]

## Sheet: Sheet1
Supplementary Data 1 The water column relative abundances of shallower and deep trap SASVs.
		Minimum (%)	Maximum (%)	Mean (%)	Standard Deviation (%)
4000m trap SASVs	5	41.5	68.8	56.5	7.4011
	25	38.1	69.6	57	7.41382
	45	39.8	70.3	57.9	6.86438
	75	35.6	67.9	53.3	8.00957
	100	22.2	67.4	46.5	11.1401
	125	15.3	54.3	31.4	10.0153
	150	14.9	43.3	28.6	6.95573
	175	15.1	44.2	27.7	6.30036
	200	14.6	45	27.1	6.63444
	225	14.2	45	27.6	6.77247
	250	14.6	44.7	29.3	6.8975
	275	17.2	45.3	31.5	6.78531
	300	21	53.1	36.1	7.5547
	400	28.9	58.9	45.2	6.73087
	500	33.6	64.7	53.9	7.1191
	770	38.3	72.1	58.4	8.24394
	1000	37.2	72.4	59.1	8.27006
	2000	34.6	69.2	55.6	8.51434
	3000	31.3	66.9	52.3	8.50122
	4000	26.2	67.8	50.3	9.09163
4000m trap SASVs during SEP#	5	49.8	68.1	61.4	5.47276
	25	52.2	69.6	62.9	5.19161
	45	52.2	68.1	61.9	4.96345
	75	46.7	64.1	55.2	5.46474
	100	41	57.4	49.6	5.51505
	125	16.4	41.8	29.6	7.62006
	150	14.9	36.8	26.4	6.60753
	175	16.8	34	25.4	5.59565
	200	16	31.1	23.6	5.338
	225	15.9	32.5	24.5	5.61834
	250	17.2	35.3	26.4	5.98622
	275	20	39.4	28.9	6.49071
	300	21	43	31.8	6.7742
	400	28.9	55.2	41.9	8.80284
	500	33.6	62.7	49.6	9.48191
	770	38.3	70.1	53.8	10.3668
	1000	37.2	69.9	53.9	10.1689
	2000	34.6	64.7	51.4	9.27772
	3000	31.3	59.1	47.7	8.7235
	4000	26.2	57.9	45.8	9.76705
4000m trap SASVs during nonSEP	5	41.5	68.8	55	7.30938
	25	38.1	68	55.3	7.1108
	45	39.8	70.3	56.7	6.92862
	75	35.6	67.9	52.8	8.57912
	100	22.2	67.4	45.6	12.1973
	125	15.3	54.3	31.9	10.6261
	150	16.1	43.3	29.2	7.00063
	175	15.1	44.2	28.3	6.39541
	200	14.6	45	28.1	6.68999
	225	14.2	45	28.5	6.86752
	250	14.6	44.7	30.1	6.98549
	275	17.2	45.3	32.3	6.74509
	300	22.8	53.1	37.3	7.39182
	400	33.8	58.9	46.2	5.78143
	500	41.1	64.7	55.1	5.84672
	770	42.6	72.1	59.7	7.12097
	1000	43.4	72.4	60.6	7.07937
	2000	35.1	69.2	56.9	7.97041
	3000	34.7	66.9	53.6	8.06455
	4000	32.8	67.8	51.6	8.5591
500m trap SASVs	5	84.6	90.5	87.8	2.98851
	25	87.1	92.3	89.9	2.63977
	75	80.3	84.9	82.9	2.36886
	150	26.3	32.9	30.2	3.44053
	175	19.7	22.3	21.2	1.32849
	200	18.4	21.2	19.9	1.44
	250	19.9	25.9	23.4	3.15095
	300	15.9	22.2	18.8	3.143
	500	42.9	49.7	45.7	3.5563
300m trap SASVs	5	83.6	86.9	85.5	1.69717
	25	86.2	89.2	87.9	1.50848
	75	79.2	82.7	81.3	1.85614
	150	27.6	33.2	30.8	2.86326
	175	18.8	20.4	19.8	0.830767
	200	16.4	18.5	17.7	1.08244
	250	16.1	21.2	18.7	2.5285
	300	14.6	18.9	16.7	2.163
250m trap SASVs	5	71.3	87.1	79.8	7.96941
	25	74.9	89.2	82.6	7.19559
	75	70.6	82.1	76.4	5.75515
	150	24.6	36.2	29.4	6.04297
	175	13.8	21.1	17.3	3.68073
	200	11.4	16.3	14.3	2.56272
	250	7.2	17.1	11.7	4.97458
200m trap SASVs*	5	65.1	84.7	73.9	8.61731
	25	68.6	87.5	77.1	8.33588
	75	64.6	78.9	71	6.23874
	150	19.2	40.2	28.4	9.47895
	175	11.6	26.9	18.4	6.54365
	200	10.5	21.8	15.4	4.77699
175m trap SASVs*	5	74.5	81.8	78	3.02224
	25	77.8	84.5	81.2	2.70902
	75	69.7	76.5	73.9	3.23396
	150	23	32.5	28.4	3.96012
	175	14.9	21.1	18.1	2.83776
150m trap SASVs*	5	61	82	72.5	8.92629
	25	64.8	84.8	76	8.55753
	75	62	78.7	70.7	6.93554
	150	24.6	43.3	33.7	7.65283
#SEP is summer export pulse when particulate nitrogen and carbon flux at 4000 m exceed annual mean fluxes by 150% or more.
*PARAGON shallower PIT traps have four replicates at each depth.
