# Supplementary material for: Planktonic microbial signatures of sinking particle export in the open ocean’s interior
Source: Nat Commun. 2023 Nov 7;14:7177. doi: 10.1038/s41467-023-42909-9 (PMC10630432; doi:10.1038/s41467-023-42909-9)
Supplement: Supplementary file 5 — Supplementary Data 2 [file 41467_2023_42909_MOESM5_ESM.xlsx]

## Sheet: Sheet1
Supplementary Data 2 Parameters of each power-law curve for the water column relative abundances of sediment trap-shared SASVs from each time point in the shallower depths.
	sample name	sampling time	b value	r square	p value*	95% confidence intervals (Two standard deviations of predicted water column % SASV )
						75m	100m	125m	150m	175m	200m	225m	250m	300m
4000m trap SASVs	2014-XVII-1	2014-03-27	-0.570796	0.882502	4.8e-05	0	1.60866	2.51483	3.07514	3.44241	3.69248	3.86697
	2014-XVII-3	2014-04-19	-0.773686	0.927638	2.6e-05	0	1.67522	2.50297	2.94949	3.20008	3.34081	3.41607
	2014-XVII-5	2014-05-12	-0.695606	0.937138	1.2e-05	0	1.55443	2.3633	2.82483	3.10195	3.2723	3.37693
	2014-XVII-6	2014-05-24	-0.59833	0.934234	1.3e-05	0	1.38289	2.14864	2.61421	2.91404	3.11425	3.25086
	2014-XVII-7	2014-06-05	-0.487014	0.838655	0.000362	0	1.8314	2.91708	3.62191	4.10719	4.45512	4.71192
	2014-XVII-9	2014-06-28	-0.641361	0.854672	0.000254	0	2.27366	3.4989	4.22377	4.67707	4.96978	5.16157
	2014-XVII-10	2014-07-10	-0.82847	0.793138	0.000402	0	2.65729	3.92203	4.57578	4.9228	5.10181	5.18319
	2014-XVII-11	2014-07-21	-0.63487	0.83955	0.000117	0	1.89942	2.92722	3.53784	3.92145	4.17048	4.33473
	2014-XVII-12	2014-08-02	-0.67842	0.729809	0.000862	0	2.55604	3.90105	4.67752	5.15002	5.44531	5.63081
	2014-XVII-13	2014-08-14	-0.52524	0.82089	0.000195	0	1.62119	2.56031	3.15687	3.55881	3.84063	4.04376
	2014-XVII-14	2014-08-25	-0.776272	0.865749	0.000151	0	1.99216	2.97478	3.50382	3.8	3.96573	4.05383
	2014-XVII-15	2014-09-06	-0.725913	0.797869	0.000249	0	1.82176	2.75107	3.27021	3.57429	3.75534	3.86161
	2014-XVII-16	2014-09-18	-0.787684	0.83876	0.000131	0	1.70339	2.53711	2.9821	3.2285	3.36417	3.43429
	2014-XVII-17	2014-09-29	-0.842768	0.864662	0.000114	0	1.92177	2.8274	3.2901	3.53183	3.65328	3.70531
	2014-XVII-18	2014-10-11	-0.831434	0.916808	1.4e-05	0	1.51749	2.23826	2.60993	2.80659	2.9075	2.95284
	2014-XVII-19	2014-10-23	-0.517967	0.34817	0.001699	0	1.81858	2.87671	3.5517	4.00839	4.33002	4.56295
	2014-XVII-20	2014-11-03	-0.628877	0.291213	0.002717	0	2.43922	3.76415	4.55433	5.05282	5.37801	5.59376
	2014-XVII-21	2014-11-15	-0.838756	0.824638	0.000129	0	1.9665	2.8958	3.37216	3.62215	3.74872	3.8039
	2015-XVIII-1	2015-04-20	-0.848363	0.9431	1.8e-05	0	1.76511	2.59368	3.01505	3.23378	3.34249	3.38785
	2015-XVIII-3	2015-05-11	-0.541166	0.871582	6.2e-05	0	1.52361	2.39767	2.94776	3.31492	3.56983	3.7516
	2015-XVIII-5	2015-05-31	-0.686285	0.909953	3.1e-05	0	1.60647	2.44751	2.93046	3.22257	3.40377	3.51647
	2015-XVIII-6	2015-06-10	-0.535234	0.812444	0.000728	0	2.0518	3.23315	3.97922	4.47895	4.82719	5.07653
	2015-XVIII-7	2015-06-20	-0.712434	0.810699	0.000947	0	2.43369	3.68624	4.39263	4.81105	5.06386	5.21543
	2015-XVIII-8	2015-07-01	-0.535497	0.810232	0.000142	0	1.72165	2.71276	3.33858	3.75771	4.04973	4.25878
	2015-XVIII-9	2015-07-11	-0.574274	0.641439	0.000952	0	2.51821	3.93367	4.80706	5.37829	5.76631	6.03634
	2015-XVIII-10	2015-07-21	-0.858553	0.520285	0.003978	0	3.81882	5.5987	6.49619	6.95652	7.18059	7.26933
	2015-XVIII-11	2015-07-31	-0.778879	0.806172	0.000268	0	2.23884	3.3412	3.93353	4.26432	4.44875	4.54619
	2015-XVIII-12	2015-08-10	-0.943596	0.694053	0.001866	0	3.34104	4.80616	5.4908	5.80331	5.9226	5.93603
	2015-XVIII-13	2015-08-20	-1.11342	0.86053	0.000525	0	3.73955	5.17939	5.73679	5.90663	5.89288	5.78928
	2015-XVIII-14	2015-08-31	-0.647743	0.87128	9.7e-05	0	1.75629	2.69888	3.25422	3.59993	3.82197	3.96647
	2015-XVIII-15	2015-09-10	-1.11006	0.904079	0.000114	0	2.22898	3.08951	3.42411	3.52731	3.52068	3.46015
	2015-XVIII-16	2015-09-20	-0.90359	0.951883	8e-06	0	1.42188	2.06374	2.37498	2.52568	2.5914	2.60955
	2015-XVIII-17	2015-09-30	-0.805658	0.912831	2.5e-05	0	1.51954	2.25421	2.64091	2.85121	2.9639	3.01928
	2015-XVIII-18	2015-10-10	-0.831115	0.668827	0.000564	0	2.10473	3.10466	3.62041	3.89339	4.03355	4.09661
	2015-XVIII-19	2015-10-21	-1.23025	0.97261	2e-06	0	1.18083	1.5934	1.72768	1.74708	1.71604	1.66283
	2015-XVIII-20	2015-10-31	-0.926153	0.84537	0.000107	0	1.75135	2.52918	2.89867	3.07189	3.14235	3.15595
	2015-XVIII-21	2015-11-10	-1.0968	0.826442	0.000167	0	1.80533	2.50973	2.78826	2.87817	2.87785	2.83279
	2016-XIX-1	2016-06-09	-0.580727	0.881654	0.000144	0	2.05224	3.20117	3.90732	4.36729	4.67834	4.8937
	2016-XIX-2	2016-06-17	-0.4411	0.836929	0.000198	0	1.72032	2.76836	3.46615	3.95848	4.32021	4.59402
	2016-XIX-3	2016-06-26	-0.785387	0.853926	0.000492	0	2.84024	4.23256	4.977	5.39013	5.61837	5.73703
	2016-XIX-4	2016-07-04	-0.872079	0.866092	0.000171	0	2.55271	3.7312	4.31866	4.61505	4.75511	4.80621
	2016-XIX-5	2016-07-12	-1.00686	0.948677	1.9e-05	0	2.04041	2.89403	3.26838	3.42087	3.46182	3.44391
	2016-XIX-6	2016-07-20	-0.746549	0.934411	1.6e-05	0	1.62473	2.44227	2.89223	3.15112	3.30163	3.38682
	2016-XIX-7	2016-07-28	-1.07894	0.880038	0.000167	0	2.81998	3.93592	4.38699	4.54094	4.55128	4.48946
	2016-XIX-8	2016-08-06	-0.59707	0.834442	0.000168	0	1.722	2.67627	3.25692	3.63116	3.8813	4.05216
	2016-XIX-9	2016-08-14	-0.732693	0.888785	8.8e-05	0	1.87235	2.8232	3.3518	3.65963	3.84153	3.94708
	2016-XIX-10	2016-08-22	-1.2575	0.78803	0.001684	0	4.24869	5.69837	6.14798	6.19095	6.05884	5.85216
	2016-XIX-11	2016-08-30	-0.66265	0.848761	0.000202	0	2.10197	3.21935	3.87125	4.27268	4.52719	4.69012
	2016-XIX-12	2016-09-07	-0.650794	0.858609	0.000105	0	1.37164	2.10635	2.53836	2.80669	2.97859	3.0901
	2016-XIX-13	2016-09-15	-0.821535	0.82283	0.000182	0	1.94156	2.8701	3.35274	3.61086	3.74564	3.80849
	2016-XIX-14	2016-09-24	-0.74888	0.822425	0.000254	0	1.76913	2.65795	3.14632	3.42672	3.58927	3.68087
	2016-XIX-15	2016-10-02	-0.838367	0.721939	0.000329	0	2.12054	3.12291	3.63689	3.90674	4.04346	4.10317
	2016-XIX-16	2016-10-10	-0.79881	0.91195	2.2e-05	0	1.40411	2.08617	2.4471	2.64475	2.7518	2.80548
	2016-XIX-17	2016-10-18	-0.987171	0.774422	0.00026	0	2.58338	3.68028	4.17127	4.37916	4.44324	4.43052
	2016-XIX-18	2016-10-26	-0.856301	0.764072	0.000297	0	1.83605	2.69314	3.12615	3.34883	3.45774	3.5014
	2016-XIX-19	2016-11-04	-0.797281	0.854655	7.5e-05	0	1.73586	2.57995	3.02715	3.27242	3.40558	3.47263
	2016-XIX-20	2016-11-12	-0.47475	0.280658	0.002419	0	2.03509	3.25039	4.0448	4.59541	4.99287	5.28831
	2016-XIX-21	2016-11-20	-0.864299	0.564638	0.001172	0	3.07933	4.50876	5.22605	5.59142	5.7671	5.83441
500m trap SASVs	SPI-PIT-500-a	2021-08-06	-1.28981	0.909265	0.000552	0	4.71066	6.27257	6.72775	6.74111	6.56887	6.32069	6.0467	5.50336
	SPI-PIT-500-b	2021-08-06	-1.31405	0.964153	7e-05	0	3.26919	4.32967	4.62338	4.61529	4.48283	4.30116	4.10422	3.71895
	SPI-PIT-500-c	2021-08-06	-1.40161	0.982809	1.5e-05	0	2.44233	3.17201	3.33355	3.2831	3.1518	2.99305	2.82978	2.52354
300m trap SASVs	SPI-PIT-300-a	2021-08-06	-1.36137	0.979476	2.1e-05	0	2.43782	3.19471	3.38212	3.35167	3.23497	3.08662	2.93064	2.63273
	SPI-PIT-300-b	2021-08-06	-1.41517	0.954798	0.000152	0	3.87816	5.02158	5.26427	5.17377	4.95788	4.70064	4.43787	3.94783
	SPI-PIT-300-c	2021-08-06	-1.45397	0.984835	1.4e-05	0	2.42586	3.11402	3.2415	3.16678	3.01896	2.84927	2.67902	2.3664
250m trap SASVs	SPI-PIT-250-a	2021-08-06	-1.42003	0.97894	0.000256	0	3.15688	4.08322	4.27678	4.20011	4.02224	3.81137	3.59647
	SPI-PIT-250-b	2021-08-06	-1.76273	0.991917	7.8e-05	0	2.25716	2.70456	2.66118	2.47899	2.26782	2.06392	1.87848
	SPI-PIT-250-c	2021-08-06	-1.62342	0.995624	1.7e-05	0	1.5859	1.96024	1.97842	1.88298	1.75492	1.62356	1.49953
200m trap SASVs	SPI-PIT-200-a	2021-08-06	-1.17684	0.979007	0.001668	0	2.8597	3.9051	4.27564	4.35939	4.31256
	SPI-PIT-200-b	2021-08-06	-1.41533	0.984178	0.001509	0	2.86411	3.70843	3.88754	3.82062	3.66112
	SPI-PIT-200-c	2021-08-06	-1.65012	0.998745	4.6e-05	0	0.897291	1.1025	1.10732	1.04957	0.974714
	SPI-PIT-200-d	2021-08-06	-1.8651	0.997491	0.000178	0	1.43196	1.67704	1.61963	1.48513	1.34017
175m trap SASVs	SPI-PIT-175-a	2021-08-06	-1.36669	0.990364	0.010367	0	2.94654	3.85679	4.07908	4.03903
	SPI-PIT-175-b	2021-08-06	-1.51162	0.98523	0.018066	0	3.96398	5.02343	5.17442	5.01042
	SPI-PIT-175-c	2021-08-06	-1.69899	0.997181	0.004069	0	1.8907	2.29791	2.28748	2.15192
	SPI-PIT-175-d	2021-08-06	-1.49835	0.996692	0.003985	0	1.91565	2.43485	2.5141	2.43941
*The p value was evaluated using two-sided test without adjustment.
