# Supplementary material for: Planktonic microbial signatures of sinking particle export in the open ocean’s interior
Source: Nat Commun. 2023 Nov 7;14:7177. doi: 10.1038/s41467-023-42909-9 (PMC10630432; doi:10.1038/s41467-023-42909-9)
Supplement: Supplementary file 6 — Supplementary Data 3 [file 41467_2023_42909_MOESM6_ESM.xlsx]

## Sheet: Sheet1
Supplementary Data 3 The specific SASVs identified in Fig. 3 and their taxonomic affilations.
	heatmap_label	piechart_label	piechart_legend	domain	phylum	class	order	family	genus
ASV30	Actino_1_S	Actino_1	Actinobacteriota (Candidatus Actinomarina)	Bacteria	Actinobacteriota	Acidimicrobiia	Actinomarinales	Actinomarinaceae	Candidatus Actinomarina
ASV134	Actino_1_S	Actino_1	Actinobacteriota (Candidatus Actinomarina)	Bacteria	Actinobacteriota	Acidimicrobiia	Actinomarinales	Actinomarinaceae	Candidatus Actinomarina
ASV25	Alpha_1_S	Alpha_1	Alphaproteobacteria (AEGEAN-169 marine group)	Bacteria	Proteobacteria	Alphaproteobacteria	Rhodospirillales	AEGEAN-169 marine group	NaN
ASV151	Alpha_1_S	Alpha_1	Alphaproteobacteria (AEGEAN-169 marine group)	Bacteria	Proteobacteria	Alphaproteobacteria	Rhodospirillales	AEGEAN-169 marine group	NaN
ASV107	Alpha_1_S	Alpha_1	Alphaproteobacteria (AEGEAN-169 marine group)	Bacteria	Proteobacteria	Alphaproteobacteria	Rhodospirillales	AEGEAN-169 marine group	NaN
ASV54	Alpha_1_S	Alpha_1	Alphaproteobacteria (AEGEAN-169 marine group)	Bacteria	Proteobacteria	Alphaproteobacteria	Rhodospirillales	AEGEAN-169 marine group	NaN
ASV68	Alpha_1_S	Alpha_1	Alphaproteobacteria (AEGEAN-169 marine group)	Bacteria	Proteobacteria	Alphaproteobacteria	Rhodospirillales	AEGEAN-169 marine group	NaN
ASV81	Cyano_1_S	Cyano_1	Cyanobacteria (Unknown Cyanobiaceae)	Bacteria	Cyanobacteria	Cyanobacteriia	Synechococcales	Cyanobiaceae	NaN
ASV70	Gamma_2_S	Gamma_2	Gammaproteobacteria (SAR86 clade)	Bacteria	Proteobacteria	Gammaproteobacteria	SAR86 clade	NaN	NaN
ASV395	Gamma_2_S	Gamma_2	Gammaproteobacteria (SAR86 clade)	Bacteria	Proteobacteria	Gammaproteobacteria	SAR86 clade	NaN	NaN
ASV96	Gamma_2_S	Gamma_2	Gammaproteobacteria (SAR86 clade)	Bacteria	Proteobacteria	Gammaproteobacteria	SAR86 clade	NaN	NaN
ASV91	Gamma_2_S	Gamma_2	Gammaproteobacteria (SAR86 clade)	Bacteria	Proteobacteria	Gammaproteobacteria	SAR86 clade	NaN	NaN
ASV150	Gamma_2_S	Gamma_2	Gammaproteobacteria (SAR86 clade)	Bacteria	Proteobacteria	Gammaproteobacteria	SAR86 clade	NaN	NaN
ASV211	Gamma_2_S	Gamma_2	Gammaproteobacteria (SAR86 clade)	Bacteria	Proteobacteria	Gammaproteobacteria	SAR86 clade	NaN	NaN
ASV138	Gamma_2_S	Gamma_2	Gammaproteobacteria (SAR86 clade)	Bacteria	Proteobacteria	Gammaproteobacteria	SAR86 clade	NaN	NaN
ASV160	Gamma_2_S	Gamma_2	Gammaproteobacteria (SAR86 clade)	Bacteria	Proteobacteria	Gammaproteobacteria	SAR86 clade	NaN	NaN
ASV163	Gamma_2_S	Gamma_2	Gammaproteobacteria (SAR86 clade)	Bacteria	Proteobacteria	Gammaproteobacteria	SAR86 clade	NaN	NaN
ASV240	Gamma_2_S	Gamma_2	Gammaproteobacteria (SAR86 clade)	Bacteria	Proteobacteria	Gammaproteobacteria	SAR86 clade	NaN	NaN
ASV218	Gamma_2_S	Gamma_2	Gammaproteobacteria (SAR86 clade)	Bacteria	Proteobacteria	Gammaproteobacteria	SAR86 clade	NaN	NaN
ASV118	MGIII_S	MGIII	Marine Group III	Archaea	Thermoplasmatota	Thermoplasmata	NaN	NaN	Marine Group III
ASV132	Proch_S	Proch	Prochlorococcus	Bacteria	Cyanobacteria	Cyanobacteriia	Synechococcales	Cyanobiaceae	Prochlorococcus MIT9313
ASV1	Proch_S	Proch	Prochlorococcus	Bacteria	Cyanobacteria	Cyanobacteriia	Synechococcales	Cyanobiaceae	Prochlorococcus MIT9313
ASV145	Proch_S	Proch	Prochlorococcus	Bacteria	Cyanobacteria	Cyanobacteriia	Synechococcales	Cyanobiaceae	Prochlorococcus MIT9313
ASV93	Proch_S	Proch	Prochlorococcus	Bacteria	Cyanobacteria	Cyanobacteriia	Synechococcales	Cyanobiaceae	Prochlorococcus MIT9313
ASV19	SAR11_1_S	SAR11_1	SAR11 (Clade Ia)	Bacteria	Proteobacteria	Alphaproteobacteria	SAR11 clade	Clade I	Clade Ia
ASV18	SAR11_1_S	SAR11_1	SAR11 (Clade Ia)	Bacteria	Proteobacteria	Alphaproteobacteria	SAR11 clade	Clade I	Clade Ia
ASV32	SAR11_1_S	SAR11_1	SAR11 (Clade Ia)	Bacteria	Proteobacteria	Alphaproteobacteria	SAR11 clade	Clade I	Clade Ia
ASV23	SAR11_1_S	SAR11_1	SAR11 (Clade Ia)	Bacteria	Proteobacteria	Alphaproteobacteria	SAR11 clade	Clade I	Clade Ia
ASV22	SAR11_2_S	SAR11_2	SAR11 (Clade II)	Bacteria	Proteobacteria	Alphaproteobacteria	SAR11 clade	Clade II	NaN
ASV46	SAR11_2_S	SAR11_2	SAR11 (Clade II)	Bacteria	Proteobacteria	Alphaproteobacteria	SAR11 clade	Clade II	NaN
ASV159	SAR406_S	SAR406	Marinimicrobia (SAR406 clade)	Bacteria	Marinimicrobia (SAR406 clade)	NaN	NaN	NaN	NaN
ASV5	Syn_S	Syn	Synechococcus	Bacteria	Cyanobacteria	Cyanobacteriia	Synechococcales	Cyanobiaceae	Synechococcus CC9902
ASV100	Syn_S	Syn	Synechococcus	Bacteria	Cyanobacteria	Cyanobacteriia	Synechococcales	Cyanobiaceae	Synechococcus CC9902
ASV148	Syn_S	Syn	Synechococcus	Bacteria	Cyanobacteria	Cyanobacteriia	Synechococcales	Cyanobiaceae	Synechococcus CC9902
ASV37	Other_S	Other	Other	Bacteria	NaN	NaN	NaN	NaN	NaN
ASV85	Other_S	Other	Other	Bacteria	Proteobacteria	Alphaproteobacteria	SAR11 clade	Clade IV	NaN
ASV65	Other_S	Other	Other	Bacteria	NaN	NaN	NaN	NaN	NaN
ASV390	Other_S	Other	Other	NaN	NaN	NaN	NaN	NaN	NaN
ASV51	Other_S	Other	Other	Bacteria	Proteobacteria	Alphaproteobacteria	Rhodobacterales	Rhodobacteraceae	NaN
ASV112	Other_S	Other	Other	Bacteria	Proteobacteria	Alphaproteobacteria	Rickettsiales	S25-593	NaN
ASV196	Other_S	Other	Other	Bacteria	Proteobacteria	Alphaproteobacteria	Rickettsiales	S25-593	NaN
ASV74	Other_S	Other	Other	Bacteria	Bacteroidota	Bacteroidia	Flavobacteriales	Flavobacteriaceae	NS5 marine group
ASV272	Other_S	Other	Other	Bacteria	Proteobacteria	Gammaproteobacteria	KI89A clade	NaN	NaN
ASV98	Other_S	Other	Other	Bacteria	NaN	NaN	NaN	NaN	NaN
ASV249	Other_S	Other	Other	Bacteria	Planctomycetota	Planctomycetes	Pirellulales	Pirellulaceae	Pirellula
ASV210	Other_S	Other	Other	Bacteria	Cyanobacteria	Cyanobacteriia	Chloroplast	NaN	NaN
ASV124	Other_S	Other	Other	Bacteria	NaN	NaN	NaN	NaN	NaN
ASV83	Other_S	Other	Other	Bacteria	NaN	NaN	NaN	NaN	NaN
ASV399	Other_S	Other	Other	Bacteria	Verrucomicrobiota	Verrucomicrobiae	Opitutales	Puniceicoccaceae	Lentimonas
ASV147	Other_S	Other	Other	Bacteria	Proteobacteria	Gammaproteobacteria	Cellvibrionales	Porticoccaceae	SAR92 clade
ASV325	Other_S	Other	Other	Bacteria	Proteobacteria	Alphaproteobacteria	Puniceispirillales	SAR116 clade	Candidatus Puniceispirillum
ASV172	Other_S	Other	Other	Bacteria	Proteobacteria	Alphaproteobacteria	Rhodobacterales	Rhodobacteraceae	NaN
ASV396	Actino_1_D	Actino_1	Actinobacteriota (Candidatus Actinomarina)	Bacteria	Actinobacteriota	Acidimicrobiia	Actinomarinales	Actinomarinaceae	Candidatus Actinomarina
ASV61	Actino_1_D	Actino_1	Actinobacteriota (Candidatus Actinomarina)	Bacteria	Actinobacteriota	Acidimicrobiia	Actinomarinales	Actinomarinaceae	Candidatus Actinomarina
ASV412	Actino_1_D	Actino_1	Actinobacteriota (Candidatus Actinomarina)	Bacteria	Actinobacteriota	Acidimicrobiia	Actinomarinales	Actinomarinaceae	Candidatus Actinomarina
ASV313	Actino_2_D	Actino_2	Actinobacteriota (Sva0996 marine group)	Bacteria	Actinobacteriota	Acidimicrobiia	Microtrichales	Microtrichaceae	Sva0996 marine group
ASV426	Actino_2_D	Actino_2	Actinobacteriota (Sva0996 marine group)	Bacteria	Actinobacteriota	Acidimicrobiia	Microtrichales	Microtrichaceae	Sva0996 marine group
ASV318	Cyano_1_D	Cyano_1	Cyanobacteria (Unknown Cyanobiaceae)	Bacteria	Cyanobacteria	Cyanobacteriia	Synechococcales	Cyanobiaceae	NaN
ASV63	Cyano_1_D	Cyano_1	Cyanobacteria (Unknown Cyanobiaceae)	Bacteria	Cyanobacteria	Cyanobacteriia	Synechococcales	Cyanobiaceae	NaN
ASV194	Gamma_1_D	Gamma_1	Gammaproteobacteria (HOC36)	Bacteria	Proteobacteria	Gammaproteobacteria	HOC36	NaN	NaN
ASV414	Gamma_2_D	Gamma_2	Gammaproteobacteria (SAR86 clade)	Bacteria	Proteobacteria	Gammaproteobacteria	SAR86 clade	NaN	NaN
ASV327	Gamma_2_D	Gamma_2	Gammaproteobacteria (SAR86 clade)	Bacteria	Proteobacteria	Gammaproteobacteria	SAR86 clade	NaN	NaN
ASV197	Gamma_2_D	Gamma_2	Gammaproteobacteria (SAR86 clade)	Bacteria	Proteobacteria	Gammaproteobacteria	SAR86 clade	NaN	NaN
ASV123	MGII_D	MGII	Marine Group II	Archaea	Thermoplasmatota	Thermoplasmata	Marine Group II	NaN	NaN
ASV374	Proch_D	Proch	Prochlorococcus	Bacteria	Cyanobacteria	Cyanobacteriia	Synechococcales	Cyanobiaceae	Prochlorococcus MIT9313
ASV57	Proch_D	Proch	Prochlorococcus	Bacteria	Cyanobacteria	Cyanobacteriia	Synechococcales	Cyanobiaceae	Prochlorococcus MIT9313
ASV43	Proch_D	Proch	Prochlorococcus	Bacteria	Cyanobacteria	Cyanobacteriia	Synechococcales	Cyanobiaceae	Prochlorococcus MIT9313
ASV121	Proch_D	Proch	Prochlorococcus	Bacteria	Cyanobacteria	Cyanobacteriia	Synechococcales	Cyanobiaceae	Prochlorococcus MIT9313
ASV487	Proch_D	Proch	Prochlorococcus	Bacteria	Cyanobacteria	Cyanobacteriia	Synechococcales	Cyanobiaceae	Prochlorococcus MIT9313
ASV543	Proch_D	Proch	Prochlorococcus	Bacteria	Cyanobacteria	Cyanobacteriia	Synechococcales	Cyanobiaceae	Prochlorococcus MIT9313
ASV213	Proch_D	Proch	Prochlorococcus	Bacteria	Cyanobacteria	Cyanobacteriia	Synechococcales	Cyanobiaceae	Prochlorococcus MIT9313
ASV239	Proch_D	Proch	Prochlorococcus	Bacteria	Cyanobacteria	Cyanobacteriia	Synechococcales	Cyanobiaceae	Prochlorococcus MIT9313
ASV101	Proch_D	Proch	Prochlorococcus	Bacteria	Cyanobacteria	Cyanobacteriia	Synechococcales	Cyanobiaceae	Prochlorococcus MIT9313
ASV20	SAR324_D	SAR324	SAR324 clade (Marine group B)	Bacteria	SAR324 clade(Marine group B)	NaN	NaN	NaN	NaN
ASV53	SAR406_D	SAR406	Marinimicrobia (SAR406 clade)	Bacteria	Marinimicrobia (SAR406 clade)	NaN	NaN	NaN	NaN
ASV135	SAR406_D	SAR406	Marinimicrobia (SAR406 clade)	Bacteria	Marinimicrobia (SAR406 clade)	NaN	NaN	NaN	NaN
ASV66	SAR406_D	SAR406	Marinimicrobia (SAR406 clade)	Bacteria	Marinimicrobia (SAR406 clade)	NaN	NaN	NaN	NaN
ASV306	Syn_D	Syn	Synechococcus	Bacteria	Cyanobacteria	Cyanobacteriia	Synechococcales	Cyanobiaceae	Synechococcus CC9902
ASV191	Other_D	Other_D	Other_D	Bacteria	Cyanobacteria	Cyanobacteriia	Chloroplast	NaN	NaN
ASV244	Other_D	Other_D	Other_D	Bacteria	NaN	NaN	NaN	NaN	NaN
ASV180	Other_D	Other_D	Other_D	Bacteria	Cyanobacteria	Cyanobacteriia	Chloroplast	NaN	NaN
ASV129	Other_D	Other_D	Other_D	Bacteria	Bacteroidota	Bacteroidia	Flavobacteriales	Flavobacteriaceae	NS5 marine group
ASV168	Other_D	Other_D	Other_D	NaN	NaN	NaN	NaN	NaN	NaN
ASV41	Other_D	Other_D	Other_D	Bacteria	Proteobacteria	Alphaproteobacteria	Parvibaculales	OCS116 clade	NaN
ASV464	Other_D	Other_D	Other_D	Bacteria	Verrucomicrobiota	Verrucomicrobiae	Verrucomicrobiales	DEV007	NaN
ASV152	Actino_2_LEu	Actino_2	Actinobacteriota (Sva0996 marine group)	Bacteria	Actinobacteriota	Acidimicrobiia	Microtrichales	Microtrichaceae	Sva0996 marine group
ASV104	Actino_2_LEu	Actino_2	Actinobacteriota (Sva0996 marine group)	Bacteria	Actinobacteriota	Acidimicrobiia	Microtrichales	Microtrichaceae	Sva0996 marine group
ASV15	MGI_1_LEu	MGI_1	Marine Group I (Candidatus Nitrosopelagicus)	Archaea	Crenarchaeota	Nitrososphaeria	Nitrosopumilales	Nitrosopumilaceae	Candidatus Nitrosopelagicus
ASV162	SAR202_LEu	SAR202	Chloroflexi (SAR202 clade)	Bacteria	Chloroflexi	Dehalococcoidia	SAR202 clade	NaN	NaN
ASV141	SAR202_LEu	SAR202	Chloroflexi (SAR202 clade)	Bacteria	Chloroflexi	Dehalococcoidia	SAR202 clade	NaN	NaN
ASV122	SAR324_LEu	SAR324	SAR324 clade (Marine group B)	Bacteria	SAR324 clade(Marine group B)	NaN	NaN	NaN	NaN
ASV705	Other_LEu	Other_LEu	Other_LEu	Bacteria	Planctomycetota	Planctomycetes	Pirellulales	Pirellulaceae	Rhodopirellula
ASV77	Other_LEu	Other_LEu	Other_LEu	Bacteria	Proteobacteria	Gammaproteobacteria	Steroidobacterales	Woeseiaceae	Woeseia
ASV305	Other_LEu	Other_LEu	Other_LEu	Bacteria	Planctomycetota	Planctomycetes	Pirellulales	Pirellulaceae	NaN
ASV127	Other_LEu	Other_LEu	Other_LEu	Bacteria	Proteobacteria	Gammaproteobacteria	JTB23	NaN	NaN
ASV317	Other_LEu	Other_LEu	Other_LEu	Bacteria	Planctomycetota	Planctomycetes	NaN	NaN	NaN
ASV962	Actino_2_UM	Actino_2	Actinobacteriota (Sva0996 marine group)	Bacteria	Actinobacteriota	Acidimicrobiia	Microtrichales	Microtrichaceae	Sva0996 marine group
ASV45	Actino_2_UM	Actino_2	Actinobacteriota (Sva0996 marine group)	Bacteria	Actinobacteriota	Acidimicrobiia	Microtrichales	Microtrichaceae	Sva0996 marine group
ASV418	Actino_2_UM	Actino_2	Actinobacteriota (Sva0996 marine group)	Bacteria	Actinobacteriota	Acidimicrobiia	Microtrichales	Microtrichaceae	Sva0996 marine group
ASV319	Alpha_1_UM	Alpha_1	Alphaproteobacteria (AEGEAN-169 marine group)	Bacteria	Proteobacteria	Alphaproteobacteria	Rhodospirillales	AEGEAN-169 marine group	NaN
ASV157	Alpha_1_UM	Alpha_1	Alphaproteobacteria (AEGEAN-169 marine group)	Bacteria	Proteobacteria	Alphaproteobacteria	Rhodospirillales	AEGEAN-169 marine group	NaN
ASV269	Gamma_1_UM	Gamma_1	Gammaproteobacteria (HOC36)	Bacteria	Proteobacteria	Gammaproteobacteria	HOC36	NaN	NaN
ASV73	Gamma_2_UM	Gamma_2	Gammaproteobacteria (SAR86 clade)	Bacteria	Proteobacteria	Gammaproteobacteria	SAR86 clade	NaN	NaN
ASV39	Gamma_2_UM	Gamma_2	Gammaproteobacteria (SAR86 clade)	Bacteria	Proteobacteria	Gammaproteobacteria	SAR86 clade	NaN	NaN
ASV671	Gamma_3_UM	Gamma_3	Gammaproteobacteria (UBA10353 marine group)	Bacteria	Proteobacteria	Gammaproteobacteria	UBA10353 marine group	NaN	NaN
ASV113	Gamma_3_UM	Gamma_3	Gammaproteobacteria (UBA10353 marine group)	Bacteria	Proteobacteria	Gammaproteobacteria	UBA10353 marine group	NaN	NaN
ASV189	Gamma_3_UM	Gamma_3	Gammaproteobacteria (UBA10353 marine group)	Bacteria	Proteobacteria	Gammaproteobacteria	UBA10353 marine group	NaN	NaN
ASV125	Gamma_3_UM	Gamma_3	Gammaproteobacteria (UBA10353 marine group)	Bacteria	Proteobacteria	Gammaproteobacteria	UBA10353 marine group	NaN	NaN
ASV156	Gamma_3_UM	Gamma_3	Gammaproteobacteria (UBA10353 marine group)	Bacteria	Proteobacteria	Gammaproteobacteria	UBA10353 marine group	NaN	NaN
ASV7	Gamma_4_UM	Gamma_4	Gammaproteobacteriam (Unknown)	Bacteria	Proteobacteria	Gammaproteobacteria	NaN	NaN	NaN
ASV42	MGI_1_UM	MGI_1	Marine Group I (Candidatus Nitrosopelagicus)	Archaea	Crenarchaeota	Nitrososphaeria	Nitrosopumilales	Nitrosopumilaceae	Candidatus Nitrosopelagicus
ASV146	MGI_1_UM	MGI_1	Marine Group I (Candidatus Nitrosopelagicus)	Archaea	Crenarchaeota	Nitrososphaeria	Nitrosopumilales	Nitrosopumilaceae	Candidatus Nitrosopelagicus
ASV99	MGI_1_UM	MGI_1	Marine Group I (Candidatus Nitrosopelagicus)	Archaea	Crenarchaeota	Nitrososphaeria	Nitrosopumilales	Nitrosopumilaceae	Candidatus Nitrosopelagicus
ASV207	MGI_1_UM	MGI_1	Marine Group I (Candidatus Nitrosopelagicus)	Archaea	Crenarchaeota	Nitrososphaeria	Nitrosopumilales	Nitrosopumilaceae	Candidatus Nitrosopelagicus
ASV164	MGI_1_UM	MGI_1	Marine Group I (Candidatus Nitrosopelagicus)	Archaea	Crenarchaeota	Nitrososphaeria	Nitrosopumilales	Nitrosopumilaceae	Candidatus Nitrosopelagicus
ASV119	MGI_2_UM	MGI_2	Marine Group I (Unknown Nitrosopumilaceae)	Archaea	Crenarchaeota	Nitrososphaeria	Nitrosopumilales	Nitrosopumilaceae	NaN
ASV29	MGI_2_UM	MGI_2	Marine Group I (Unknown Nitrosopumilaceae)	Archaea	Crenarchaeota	Nitrososphaeria	Nitrosopumilales	Nitrosopumilaceae	NaN
ASV175	MGI_2_UM	MGI_2	Marine Group I (Unknown Nitrosopumilaceae)	Archaea	Crenarchaeota	Nitrososphaeria	Nitrosopumilales	Nitrosopumilaceae	NaN
ASV88	MGI_2_UM	MGI_2	Marine Group I (Unknown Nitrosopumilaceae)	Archaea	Crenarchaeota	Nitrososphaeria	Nitrosopumilales	Nitrosopumilaceae	NaN
ASV237	MGI_2_UM	MGI_2	Marine Group I (Unknown Nitrosopumilaceae)	Archaea	Crenarchaeota	Nitrososphaeria	Nitrosopumilales	Nitrosopumilaceae	NaN
ASV282	MGI_2_UM	MGI_2	Marine Group I (Unknown Nitrosopumilaceae)	Archaea	Crenarchaeota	Nitrososphaeria	Nitrosopumilales	Nitrosopumilaceae	NaN
ASV149	MGI_2_UM	MGI_2	Marine Group I (Unknown Nitrosopumilaceae)	Archaea	Crenarchaeota	Nitrososphaeria	Nitrosopumilales	Nitrosopumilaceae	NaN
ASV69	MGI_2_UM	MGI_2	Marine Group I (Unknown Nitrosopumilaceae)	Archaea	Crenarchaeota	Nitrososphaeria	Nitrosopumilales	Nitrosopumilaceae	NaN
ASV375	MGII_UM	MGII	Marine Group II	Archaea	Thermoplasmatota	Thermoplasmata	Marine Group II	NaN	NaN
ASV188	MGII_UM	MGII	Marine Group II	Archaea	Thermoplasmatota	Thermoplasmata	Marine Group II	NaN	NaN
ASV321	MGII_UM	MGII	Marine Group II	Archaea	Thermoplasmatota	Thermoplasmata	Marine Group II	NaN	NaN
ASV36	MGII_UM	MGII	Marine Group II	Archaea	Thermoplasmatota	Thermoplasmata	Marine Group II	NaN	NaN
ASV192	MGIII_UM	MGIII	Marine Group III	Archaea	Thermoplasmatota	Thermoplasmata	NaN	NaN	Marine Group III
ASV49	MGIII_UM	MGIII	Marine Group III	Archaea	Thermoplasmatota	Thermoplasmata	NaN	NaN	Marine Group III
ASV342	MGIII_UM	MGIII	Marine Group III	Archaea	Thermoplasmatota	Thermoplasmata	NaN	NaN	Marine Group III
ASV115	SAR11_2_UM	SAR11_2	SAR11 (Clade II)	Bacteria	Proteobacteria	Alphaproteobacteria	SAR11 clade	Clade II	NaN
ASV323	SAR202_UM	SAR202	Chloroflexi (SAR202 clade)	Bacteria	Chloroflexi	Dehalococcoidia	SAR202 clade	NaN	NaN
ASV176	SAR202_UM	SAR202	Chloroflexi (SAR202 clade)	Bacteria	Chloroflexi	Dehalococcoidia	SAR202 clade	NaN	NaN
ASV89	SAR324_UM	SAR324	SAR324 clade (Marine group B)	Bacteria	SAR324 clade(Marine group B)	NaN	NaN	NaN	NaN
ASV17	SAR324_UM	SAR324	SAR324 clade (Marine group B)	Bacteria	SAR324 clade(Marine group B)	NaN	NaN	NaN	NaN
ASV9	SAR324_UM	SAR324	SAR324 clade (Marine group B)	Bacteria	SAR324 clade(Marine group B)	NaN	NaN	NaN	NaN
ASV56	SAR406_UM	SAR406	Marinimicrobia (SAR406 clade)	Bacteria	Marinimicrobia (SAR406 clade)	NaN	NaN	NaN	NaN
ASV241	SAR406_UM	SAR406	Marinimicrobia (SAR406 clade)	Bacteria	Marinimicrobia (SAR406 clade)	NaN	NaN	NaN	NaN
ASV267	SAR406_UM	SAR406	Marinimicrobia (SAR406 clade)	Bacteria	Marinimicrobia (SAR406 clade)	NaN	NaN	NaN	NaN
ASV154	SAR406_UM	SAR406	Marinimicrobia (SAR406 clade)	Bacteria	Marinimicrobia (SAR406 clade)	NaN	NaN	NaN	NaN
ASV448	SAR406_UM	SAR406	Marinimicrobia (SAR406 clade)	Bacteria	Marinimicrobia (SAR406 clade)	NaN	NaN	NaN	NaN
ASV166	SAR406_UM	SAR406	Marinimicrobia (SAR406 clade)	Bacteria	Marinimicrobia (SAR406 clade)	NaN	NaN	NaN	NaN
ASV105	SAR406_UM	SAR406	Marinimicrobia (SAR406 clade)	Bacteria	Marinimicrobia (SAR406 clade)	NaN	NaN	NaN	NaN
ASV110	SAR406_UM	SAR406	Marinimicrobia (SAR406 clade)	Bacteria	Marinimicrobia (SAR406 clade)	NaN	NaN	NaN	NaN
ASV296	Actino_2_UM	Actino_2	Actinobacteriota (Sva0996 marine group)	Bacteria	Actinobacteriota	Acidimicrobiia	Microtrichales	Microtrichaceae	Sva0996 marine group
ASV373	Other_UM	Other_UM	Other_UM	Bacteria	Nitrospinota	Nitrospinia	Nitrospinales	Nitrospinaceae	LS-NOB
ASV108	Other_UM	Other_UM	Other_UM	Bacteria	Proteobacteria	Alphaproteobacteria	SAR11 clade	Clade I	Clade Ib
ASV10	Other_UM	Other_UM	Other_UM	Bacteria	Proteobacteria	Gammaproteobacteria	Vibrionales	Vibrionaceae	NaN
ASV182	Other_UM	Other_UM	Other_UM	Bacteria	Proteobacteria	Gammaproteobacteria	Steroidobacterales	Woeseiaceae	Woeseia
ASV304	Other_UM	Other_UM	Other_UM	Bacteria	Proteobacteria	Gammaproteobacteria	Oceanospirillales	Pseudohongiellaceae	Pseudohongiella
ASV60	Other_UM	Other_UM	Other_UM	Bacteria	Proteobacteria	Alphaproteobacteria	Rickettsiales	S25-593	NaN
ASV251	Other_UM	Other_UM	Other_UM	Bacteria	Gemmatimonadota	BD2-11 terrestrial group	NaN	NaN	NaN
ASV357	Other_UM	Other_UM	Other_UM	Bacteria	Planctomycetota	Pla3 lineage	NaN	NaN	NaN
ASV693	Actino_2_LM	Actino_2	Actinobacteriota (Sva0996 marine group)	Bacteria	Actinobacteriota	Acidimicrobiia	Microtrichales	Microtrichaceae	Sva0996 marine group
ASV476	Actino_2_LM	Actino_2	Actinobacteriota (Sva0996 marine group)	Bacteria	Actinobacteriota	Acidimicrobiia	Microtrichales	Microtrichaceae	Sva0996 marine group
ASV589	Actino_2_LM	Actino_2	Actinobacteriota (Sva0996 marine group)	Bacteria	Actinobacteriota	Acidimicrobiia	Microtrichales	Microtrichaceae	Sva0996 marine group
ASV552	Gamma_1_LM	Gamma_1	Gammaproteobacteria (HOC36)	Bacteria	Proteobacteria	Gammaproteobacteria	HOC36	NaN	NaN
ASV185	Gamma_1_LM	Gamma_1	Gammaproteobacteria (HOC36)	Bacteria	Proteobacteria	Gammaproteobacteria	HOC36	NaN	NaN
ASV701	Gamma_1_LM	Gamma_1	Gammaproteobacteria (HOC36)	Bacteria	Proteobacteria	Gammaproteobacteria	HOC36	NaN	NaN
ASV167	Gamma_3_LM	Gamma_3	Gammaproteobacteria (UBA10353 marine group)	Bacteria	Proteobacteria	Gammaproteobacteria	UBA10353 marine group	NaN	NaN
ASV455	Gamma_3_LM	Gamma_3	Gammaproteobacteria (UBA10353 marine group)	Bacteria	Proteobacteria	Gammaproteobacteria	UBA10353 marine group	NaN	NaN
ASV13	MGI_2_LM	MGI_2	Marine Group I (Unknown Nitrosopumilaceae)	Archaea	Crenarchaeota	Nitrososphaeria	Nitrosopumilales	Nitrosopumilaceae	NaN
ASV169	MGI_2_LM	MGI_2	Marine Group I (Unknown Nitrosopumilaceae)	Archaea	Crenarchaeota	Nitrososphaeria	Nitrosopumilales	Nitrosopumilaceae	NaN
ASV216	MGI_2_LM	MGI_2	Marine Group I (Unknown Nitrosopumilaceae)	Archaea	Crenarchaeota	Nitrososphaeria	Nitrosopumilales	Nitrosopumilaceae	NaN
ASV50	MGII_LM	MGII	Marine Group II	Archaea	Thermoplasmatota	Thermoplasmata	Marine Group II	NaN	NaN
ASV80	MGIII_LM	MGIII	Marine Group III	Archaea	Thermoplasmatota	Thermoplasmata	NaN	NaN	Marine Group III
ASV3	SAR324_LM	SAR324	SAR324 clade (Marine group B)	Bacteria	SAR324 clade(Marine group B)	NaN	NaN	NaN	NaN
ASV26	SAR406_LM	SAR406	Marinimicrobia (SAR406 clade)	Bacteria	Marinimicrobia (SAR406 clade)	NaN	NaN	NaN	NaN
ASV368	SAR406_LM	SAR406	Marinimicrobia (SAR406 clade)	Bacteria	Marinimicrobia (SAR406 clade)	NaN	NaN	NaN	NaN
ASV547	SAR406_LM	SAR406	Marinimicrobia (SAR406 clade)	Bacteria	Marinimicrobia (SAR406 clade)	NaN	NaN	NaN	NaN
ASV775	Other_LM	Other_LM	Other_LM	NaN	NaN	NaN	NaN	NaN	NaN
ASV848	Other_LM	Other_LM	Other_LM	Bacteria	Acidobacteriota	Subgroup 26	NaN	NaN	NaN
ASV1023	Other_LM	Other_LM	Other_LM	Bacteria	Acidobacteriota	NaN	NaN	NaN	NaN
ASV253	Other_LM	Other_LM	Other_LM	Bacteria	Proteobacteria	Gammaproteobacteria	KI89A clade	NaN	NaN
ASV670	Actino_2_B	Actino_2	Actinobacteriota (Sva0996 marine group)	Bacteria	Actinobacteriota	Acidimicrobiia	Microtrichales	Microtrichaceae	Sva0996 marine group
ASV223	Gamma_1_B	Gamma_1	Gammaproteobacteria (HOC36)	Bacteria	Proteobacteria	Gammaproteobacteria	HOC36	NaN	NaN
ASV72	Gamma_1_B	Gamma_1	Gammaproteobacteria (HOC36)	Bacteria	Proteobacteria	Gammaproteobacteria	HOC36	NaN	NaN
ASV111	Gamma_2_B	Gamma_2	Gammaproteobacteria (SAR86 clade)	Bacteria	Proteobacteria	Gammaproteobacteria	SAR86 clade	NaN	NaN
ASV645	Gamma_2_B	Gamma_2	Gammaproteobacteria (SAR86 clade)	Bacteria	Proteobacteria	Gammaproteobacteria	SAR86 clade	NaN	NaN
ASV372	Gamma_3_B	Gamma_3	Gammaproteobacteria (UBA10353 marine group)	Bacteria	Proteobacteria	Gammaproteobacteria	UBA10353 marine group	NaN	NaN
ASV58	Gamma_3_B	Gamma_3	Gammaproteobacteria (UBA10353 marine group)	Bacteria	Proteobacteria	Gammaproteobacteria	UBA10353 marine group	NaN	NaN
ASV1299	Gamma_3_B	Gamma_3	Gammaproteobacteria (UBA10353 marine group)	Bacteria	Proteobacteria	Gammaproteobacteria	UBA10353 marine group	NaN	NaN
ASV468	Gamma_3_B	Gamma_3	Gammaproteobacteria (UBA10353 marine group)	Bacteria	Proteobacteria	Gammaproteobacteria	UBA10353 marine group	NaN	NaN
ASV404	Gamma_3_B	Gamma_3	Gammaproteobacteria (UBA10353 marine group)	Bacteria	Proteobacteria	Gammaproteobacteria	UBA10353 marine group	NaN	NaN
ASV103	MGI_2_B	MGI_2	Marine Group I (Unknown Nitrosopumilaceae)	Archaea	Crenarchaeota	Nitrososphaeria	Nitrosopumilales	Nitrosopumilaceae	NaN
ASV40	MGI_2_B	MGI_2	Marine Group I (Unknown Nitrosopumilaceae)	Archaea	Crenarchaeota	Nitrososphaeria	Nitrosopumilales	Nitrosopumilaceae	NaN
ASV78	MGI_2_B	MGI_2	Marine Group I (Unknown Nitrosopumilaceae)	Archaea	Crenarchaeota	Nitrososphaeria	Nitrosopumilales	Nitrosopumilaceae	NaN
ASV161	MGI_2_B	MGI_2	Marine Group I (Unknown Nitrosopumilaceae)	Archaea	Crenarchaeota	Nitrososphaeria	Nitrosopumilales	Nitrosopumilaceae	NaN
ASV47	MGI_2_B	MGI_2	Marine Group I (Unknown Nitrosopumilaceae)	Archaea	Crenarchaeota	Nitrososphaeria	Nitrosopumilales	Nitrosopumilaceae	NaN
ASV44	MGI_2_B	MGI_2	Marine Group I (Unknown Nitrosopumilaceae)	Archaea	Crenarchaeota	Nitrososphaeria	Nitrosopumilales	Nitrosopumilaceae	NaN
ASV24	MGI_2_B	MGI_2	Marine Group I (Unknown Nitrosopumilaceae)	Archaea	Crenarchaeota	Nitrososphaeria	Nitrosopumilales	Nitrosopumilaceae	NaN
ASV698	MGII_B	MGII	Marine Group II	Archaea	Thermoplasmatota	Thermoplasmata	Marine Group II	NaN	NaN
ASV586	MGII_B	MGII	Marine Group II	Archaea	Thermoplasmatota	Thermoplasmata	Marine Group II	NaN	NaN
ASV1085	MGII_B	MGII	Marine Group II	Archaea	Thermoplasmatota	Thermoplasmata	Marine Group II	NaN	NaN
ASV1415	MGII_B	MGII	Marine Group II	Archaea	Thermoplasmatota	Thermoplasmata	Marine Group II	NaN	NaN
ASV910	MGII_B	MGII	Marine Group II	Archaea	Thermoplasmatota	Thermoplasmata	Marine Group II	NaN	NaN
ASV911	MGII_B	MGII	Marine Group II	Archaea	Thermoplasmatota	Thermoplasmata	Marine Group II	NaN	NaN
ASV646	MGIII_B	MGIII	Marine Group III	Archaea	Thermoplasmatota	Thermoplasmata	NaN	NaN	Marine Group III
ASV832	MGIII_B	MGIII	Marine Group III	Archaea	Thermoplasmatota	Thermoplasmata	NaN	NaN	Marine Group III
ASV881	MGIII_B	MGIII	Marine Group III	Archaea	Thermoplasmatota	Thermoplasmata	NaN	NaN	Marine Group III
ASV527	MGIII_B	MGIII	Marine Group III	Archaea	Thermoplasmatota	Thermoplasmata	NaN	NaN	Marine Group III
ASV1134	MGIII_B	MGIII	Marine Group III	Archaea	Thermoplasmatota	Thermoplasmata	NaN	NaN	Marine Group III
ASV825	MGIII_B	MGIII	Marine Group III	Archaea	Thermoplasmatota	Thermoplasmata	NaN	NaN	Marine Group III
ASV837	MGIII_B	MGIII	Marine Group III	Archaea	Thermoplasmatota	Thermoplasmata	NaN	NaN	Marine Group III
ASV38	SAR11_2_B	SAR11_2	SAR11 (Clade II)	Bacteria	Proteobacteria	Alphaproteobacteria	SAR11 clade	Clade II	NaN
ASV199	SAR11_2_B	SAR11_2	SAR11 (Clade II)	Bacteria	Proteobacteria	Alphaproteobacteria	SAR11 clade	Clade II	NaN
ASV351	SAR202_B	SAR202	Chloroflexi (SAR202 clade)	Bacteria	Chloroflexi	Dehalococcoidia	SAR202 clade	NaN	NaN
ASV389	SAR202_B	SAR202	Chloroflexi (SAR202 clade)	Bacteria	Chloroflexi	Dehalococcoidia	SAR202 clade	NaN	NaN
ASV120	SAR202_B	SAR202	Chloroflexi (SAR202 clade)	Bacteria	Chloroflexi	Dehalococcoidia	SAR202 clade	NaN	NaN
ASV454	SAR202_B	SAR202	Chloroflexi (SAR202 clade)	Bacteria	Chloroflexi	Dehalococcoidia	SAR202 clade	NaN	NaN
ASV289	SAR202_B	SAR202	Chloroflexi (SAR202 clade)	Bacteria	Chloroflexi	Dehalococcoidia	SAR202 clade	NaN	NaN
ASV704	SAR202_B	SAR202	Chloroflexi (SAR202 clade)	Bacteria	Chloroflexi	Dehalococcoidia	SAR202 clade	NaN	NaN
ASV264	SAR202_B	SAR202	Chloroflexi (SAR202 clade)	Bacteria	Chloroflexi	Dehalococcoidia	SAR202 clade	NaN	NaN
ASV117	SAR324_B	SAR324	SAR324 clade (Marine group B)	Bacteria	SAR324 clade(Marine group B)	NaN	NaN	NaN	NaN
ASV97	SAR324_B	SAR324	SAR324 clade (Marine group B)	Bacteria	SAR324 clade(Marine group B)	NaN	NaN	NaN	NaN
ASV493	SAR406_B	SAR406	Marinimicrobia (SAR406 clade)	Bacteria	Marinimicrobia (SAR406 clade)	NaN	NaN	NaN	NaN
ASV355	SAR406_B	SAR406	Marinimicrobia (SAR406 clade)	Bacteria	Marinimicrobia (SAR406 clade)	NaN	NaN	NaN	NaN
ASV303	SAR406_B	SAR406	Marinimicrobia (SAR406 clade)	Bacteria	Marinimicrobia (SAR406 clade)	NaN	NaN	NaN	NaN
ASV322	SAR406_B	SAR406	Marinimicrobia (SAR406 clade)	Bacteria	Marinimicrobia (SAR406 clade)	NaN	NaN	NaN	NaN
ASV75	SAR406_B	SAR406	Marinimicrobia (SAR406 clade)	Bacteria	Marinimicrobia (SAR406 clade)	NaN	NaN	NaN	NaN
ASV136	SAR406_B	SAR406	Marinimicrobia (SAR406 clade)	Bacteria	Marinimicrobia (SAR406 clade)	NaN	NaN	NaN	NaN
ASV335	SAR406_B	SAR406	Marinimicrobia (SAR406 clade)	Bacteria	Marinimicrobia (SAR406 clade)	NaN	NaN	NaN	NaN
ASV381	SAR406_B	SAR406	Marinimicrobia (SAR406 clade)	Bacteria	Marinimicrobia (SAR406 clade)	NaN	NaN	NaN	NaN
ASV171	SAR406_B	SAR406	Marinimicrobia (SAR406 clade)	Bacteria	Marinimicrobia (SAR406 clade)	NaN	NaN	NaN	NaN
ASV95	SAR406_B	SAR406	Marinimicrobia (SAR406 clade)	Bacteria	Marinimicrobia (SAR406 clade)	NaN	NaN	NaN	NaN
ASV62	SAR406_B	SAR406	Marinimicrobia (SAR406 clade)	Bacteria	Marinimicrobia (SAR406 clade)	NaN	NaN	NaN	NaN
ASV173	SAR406_B	SAR406	Marinimicrobia (SAR406 clade)	Bacteria	Marinimicrobia (SAR406 clade)	NaN	NaN	NaN	NaN
ASV410	SAR406_B	SAR406	Marinimicrobia (SAR406 clade)	Bacteria	Marinimicrobia (SAR406 clade)	NaN	NaN	NaN	NaN
ASV358	SAR406_B	SAR406	Marinimicrobia (SAR406 clade)	Bacteria	Marinimicrobia (SAR406 clade)	NaN	NaN	NaN	NaN
ASV1341	Other_B	Other_B	Other_B	Bacteria	Proteobacteria	Gammaproteobacteria	Alteromonadales	Idiomarinaceae	Idiomarina
ASV437	Other_B	Other_B	Other_B	Bacteria	NaN	NaN	NaN	NaN	NaN
ASV1715	Other_B	Other_B	Other_B	Bacteria	Planctomycetota	Phycisphaerae	Phycisphaerales	Phycisphaeraceae	JL-ETNP-F27
ASV170	Other_B	Other_B	Other_B	Bacteria	Proteobacteria	Gammaproteobacteria	Oceanospirillales	Alcanivoracaceae1	Alcanivorax
ASV2	Other_B	Other_B	Other_B	Bacteria	Proteobacteria	Gammaproteobacteria	Alteromonadales	Pseudoalteromonadaceae	Pseudoalteromonas
ASV852	Other_B	Other_B	Other_B	Bacteria	Planctomycetota	Pla3 lineage	NaN	NaN	NaN
ASV1366	Other_B	Other_B	Other_B	Bacteria	Planctomycetota	Phycisphaerae	Phycisphaerales	Phycisphaeraceae	JL-ETNP-F27
ASV311	Other_B	Other_B	Other_B	Bacteria	Proteobacteria	Gammaproteobacteria	Oceanospirillales	Pseudohongiellaceae	Pseudohongiella
ASV793	Other_B	Other_B	Other_B	NaN	NaN	NaN	NaN	NaN	NaN
ASV867	Other_B	Other_B	Other_B	Bacteria	Planctomycetota	Pla3 lineage	NaN	NaN	NaN
ASV956	Other_B	Other_B	Other_B	Archaea	Crenarchaeota	Nitrososphaeria	Nitrosopumilales	Nitrosopumilaceae	Candidatus Nitrosopumilus
ASV181	Other_B	Other_B	Other_B	Bacteria	Proteobacteria	Gammaproteobacteria	Oceanospirillales	Halomonadaceae	Halomonas
ASV474	Other_B	Other_B	Other_B	Bacteria	AncK6	NaN	NaN	NaN	NaN
ASV354	Other_B	Other_B	Other_B	Bacteria	Proteobacteria	Gammaproteobacteria	Alteromonadales	Idiomarinaceae	Idiomarina
ASV1847	Other_B	Other_B	Other_B	Bacteria	PAUC34f	NaN	NaN	NaN	NaN
ASV887	Other_B	Other_B	Other_B	Bacteria	Gemmatimonadota	BD2-11 terrestrial group	NaN	NaN	NaN
ASV1180	Other_B	Other_B	Other_B	Bacteria	Verrucomicrobiota	Verrucomicrobiae	Arctic97B-4 marine group	NaN	NaN
ASV109	Other_B	Other_B	Other_B	Bacteria	NaN	NaN	NaN	NaN	NaN
ASV232	Other_B	Other_B	Other_B	Bacteria	Proteobacteria	Alphaproteobacteria	Rickettsiales	S25-593	NaN
ASV4	Other_B	Other_B	Other_B	Bacteria	Proteobacteria	Gammaproteobacteria	Alteromonadales	Alteromonadaceae	NaN
ASV814	Other_B	Other_B	Other_B	NaN	NaN	NaN	NaN	NaN	NaN
ASV613	Other_B	Other_B	Other_B	Bacteria	NaN	NaN	NaN	NaN	NaN
ASV1991	Other_B	Other_B	Other_B	Bacteria	Acidobacteriota	Subgroup 21	NaN	NaN	NaN
ASV292	Other_B	Other_B	Other_B	Bacteria	NaN	NaN	NaN	NaN	NaN
