# Supplementary material for: Planktonic microbial signatures of sinking particle export in the open ocean’s interior
Source: Nat Commun. 2023 Nov 7;14:7177. doi: 10.1038/s41467-023-42909-9 (PMC10630432; doi:10.1038/s41467-023-42909-9)
Supplement: Supplementary file 7 — Supplementary Data 4 [file 41467_2023_42909_MOESM7_ESM.xlsx]

## Sheet: Sheet1
Supplementary Data 4 The trap relative abundances of shallower and deep trap SASVs.
		Minimum (%)	Maximum (%)	Mean (%)	Standard Deviation (%)
4000m trap SASVs	5	0.6	31	5.5	5.54524
	25	0.7	29.1	5.2	5.11433
	45	0.6	34.8	7.2	6.65933
	75	0.8	33.5	7.5	6.7191
	100	0.9	37.2	6.2	5.90355
	125	0.7	33.1	8.8	7.41864
	150	0.8	34	9.2	7.45084
	175	1.1	37.8	10.4	7.44865
	200	1.5	35.1	11.3	7.52014
	225	4.4	36.6	14	7.28558
	250	2.1	47.7	17.9	9.08618
	275	6.4	57.9	21.5	12.01
	300	7.9	59.8	23.4	12.572
	400	4.8	59.1	22.8	12.576
	500	7	52.7	20.4	10.0046
	770	7.5	55.5	25.4	11.7145
	1000	8.2	63.4	27	13.5
	2000	15	64.6	35.4	13.0022
	3000	11.5	68.3	39.2	15.053
	4000	18.1	71	40.8	13.6351
4000m trap SASVs during SEP#	5	1.6	31	10.1	8.18829
	25	2	29.1	10.5	7.35685
	45	3	34.8	15.4	8.23774
	75	4.3	33.5	15.8	7.95063
	100	1.8	37.2	10.4	10.0481
	125	7.9	33.1	18.1	7.85802
	150	8.8	34	18.2	7.75957
	175	10.1	37.8	19.1	7.76947
	200	8.4	35.1	19.3	8.08069
	225	12.6	36.6	22.6	6.91033
	250	12.6	37.6	22.5	7.54353
	275	13.4	57.9	34	13.041
	300	13.6	59.8	37.4	14.4275
	400	16.3	59.1	36.3	12.2328
	500	12.5	52.7	24.9	11.3006
	770	13.5	55.5	33.1	12.3102
	1000	19	63.4	41.6	14.9697
	2000	23.6	64.2	45.6	12.7465
	3000	31.7	68.3	53.9	12.8408
	4000	18.1	64.7	35.8	13.8849
4000m trap SASVs during nonSEP	5	0.6	19.2	4.2	3.69237
	25	0.7	13.5	3.7	2.91503
	45	0.6	17.1	4.8	3.65028
	75	0.8	17.8	5.1	3.9102
	100	0.9	15.5	5	3.28711
	125	0.7	18.6	6.1	4.61955
	150	0.8	19.9	6.6	4.97258
	175	1.1	20.7	7.9	5.15502
	200	1.5	23.7	9	5.58664
	225	4.4	24.6	11.5	5.2302
	250	2.1	47.7	16.5	9.12879
	275	6.4	46	17.9	9.00106
	300	7.9	45.7	19.4	8.60258
	400	4.8	46.8	19	9.77499
	500	7	49	19.1	9.33212
	770	7.5	50.5	23.2	10.6802
	1000	8.2	48.8	22.7	9.67384
	2000	15	64.6	32.5	11.6462
	3000	11.5	67.1	35	12.8932
	4000	21.8	71	42.3	13.3601
500m trap SASVs	5	41.9	75.3	61.7	17.5088
	25	34.4	73.1	57.1	20.2216
	75	40.2	80.1	63.6	20.823
	150	47.7	76.6	63	14.4985
	175	34.7	73.9	56.9	20.1324
	200	54.7	85.3	72.6	15.9712
	250	46.1	80.8	64.9	17.5278
	300	54.3	85.2	72.3	16.089
	500	53	85.1	71.9	16.7807
300m trap SASVs	5	75.9	79.1	77.8	1.67355
	25	75.1	78.8	77.3	1.91906
	75	83.9	91	88	3.68339
	150	77.2	78.7	78	0.753964
	175	74.8	76.3	75.7	0.788648
	200	88.6	93.3	91.2	2.39482
	250	88.4	92	90.3	1.77123
	300	88.7	93.8	91.6	2.65537
250m trap SASVs	5	72.7	86.9	80.8	7.33797
	25	72.2	86.7	81.1	7.74366
	75	74	91.3	84.2	9.06033
	150	74.2	87.9	81.7	6.98084
	175	72.8	86.1	79.9	6.68215
	200	76.5	92.9	85.5	8.27463
	250	83	92.3	87.6	4.6555
200m trap SASVs	5	65.8	79.9	73.7	6.36075
	25	67.6	83.3	77.9	7.08782
	75	77.9	89.8	85.2	5.11623
	150	51	80.5	68.9	12.6069
	175	41.9	78.3	64.7	15.7714
	200	78.4	90.8	86.3	5.73849
175m trap SASVs	5	46.5	76.9	64.6	13.2109
	25	45.7	74.6	63.4	12.7003
	75	47.9	80.3	69.1	14.5541
	150	48.6	76.2	66.1	12.4213
	175	45.7	74.1	61.9	12.7898
150m trap SASVs	5	75.9	87.1	82.5	4.77444
	25	71.3	83.6	80.2	5.95597
	75	72.6	86.8	81.7	6.34574
	150	75.9	87.4	83.1	4.97008
#SEP is summer export pulse when particulate nitrogen and carbon flux at 4000 m exceed annual mean fluxes by 150% or more.
