# Supplementary material for: Planktonic microbial signatures of sinking particle export in the open ocean’s interior
Source: Nat Commun. 2023 Nov 7;14:7177. doi: 10.1038/s41467-023-42909-9 (PMC10630432; doi:10.1038/s41467-023-42909-9)
Supplement: Supplementary file 8 — Supplementary Data 5 [file 41467_2023_42909_MOESM8_ESM.xlsx]

## Sheet: Sheet1
Supplementary Data 5 The taxonomic affilations of SASVs* identified as enriched in 4000 m traps during SEP compared to non-SEP time periods.
	domain	phylum	class	order	family	genus
ASV984	Bacteria	Verrucomicrobiota	Verrucomicrobiae	Verrucomicrobiales	Rubritaleaceae	Rubritalea
ASV121	Bacteria	Cyanobacteria	Cyanobacteriia	Synechococcales	Cyanobiaceae	Prochlorococcus MIT9313
ASV967	Bacteria	Bacteroidota	Bacteroidia	Chitinophagales	Saprospiraceae	NaN
ASV2468	Bacteria	Actinobacteriota	Actinobacteria	PeM15	NaN	NaN
ASV1765	Bacteria	Cyanobacteria	Cyanobacteriia	Chloroplast	NaN	NaN
ASV573	Bacteria	Proteobacteria	Alphaproteobacteria	Rhizobiales	NaN	NaN
ASV1926	Bacteria	NaN	NaN	NaN	NaN	NaN
ASV1897	Bacteria	Marinimicrobia (SAR406 clade)	NaN	NaN	NaN	NaN
ASV7927	Bacteria	Myxococcota	Polyangia	Polyangiales	BIrii41	NaN
ASV11213	NaN	NaN	NaN	NaN	NaN	NaN
ASV856	Bacteria	Planctomycetota	Phycisphaerae	Phycisphaerales	Phycisphaeraceae	Urania-1B-19 marine sediment group
ASV2717	Bacteria	Cyanobacteria	Cyanobacteriia	Synechococcales	Cyanobiaceae	Synechococcus CC9902
ASV6426	Bacteria	Planctomycetota	Phycisphaerae	Phycisphaerales	Phycisphaeraceae	CL500-3
ASV1306	Bacteria	Verrucomicrobiota	Verrucomicrobiae	Opitutales	Puniceicoccaceae	Coraliomargarita
ASV205	Bacteria	Verrucomicrobiota	Verrucomicrobiae	Verrucomicrobiales	DEV007	NaN
ASV98	Bacteria	NaN	NaN	NaN	NaN	NaN
ASV1438	Bacteria	Bacteroidota	Bacteroidia	Flavobacteriales	Flavobacteriaceae	NaN
ASV23	Bacteria	Proteobacteria	Alphaproteobacteria	SAR11 clade	Clade I	Clade Ia
ASV2534	Bacteria	Planctomycetota	NaN	NaN	NaN	NaN
ASV970	Bacteria	Verrucomicrobiota	Verrucomicrobiae	Verrucomicrobiales	Rubritaleaceae	Rubritalea
ASV622	Bacteria	Planctomycetota	Planctomycetes	Pirellulales	Pirellulaceae	NaN
ASV3283	Bacteria	Cyanobacteria	Cyanobacteriia	Synechococcales	Cyanobiaceae	Cyanobium PCC-6307
ASV2737	Bacteria	Cyanobacteria	Cyanobacteriia	Cyanobacteriales	Nostocaceae	Richelia HH01
ASV132	Bacteria	Cyanobacteria	Cyanobacteriia	Synechococcales	Cyanobiaceae	Prochlorococcus MIT9313
ASV4922	Bacteria	Verrucomicrobiota	Verrucomicrobiae	Verrucomicrobiales	Rubritaleaceae	Roseibacillus
ASV1933	Bacteria	Cyanobacteria	Cyanobacteriia	Chloroplast	NaN	NaN
ASV263	Bacteria	Bacteroidota	Bacteroidia	Chitinophagales	NaN	NaN
ASV2877	Bacteria	NaN	NaN	NaN	NaN	NaN
ASV7909	Bacteria	NaN	NaN	NaN	NaN	NaN
ASV249	Bacteria	Planctomycetota	Planctomycetes	Pirellulales	Pirellulaceae	Pirellula
ASV2154	Bacteria	NaN	NaN	NaN	NaN	NaN
ASV3020	Bacteria	Bdellovibrionota	Bdellovibrionia	Bacteriovoracales	Bacteriovoracaceae	NaN
ASV1570	Bacteria	Verrucomicrobiota	Verrucomicrobiae	Pedosphaerales	Pedosphaeraceae	SCGC AAA164-E04
ASV5491	Bacteria	Verrucomicrobiota	Verrucomicrobiae	Verrucomicrobiales	Rubritaleaceae	Rubritalea
ASV2462	Bacteria	NaN	NaN	NaN	NaN	NaN
ASV2905	Bacteria	Bdellovibrionota	Bdellovibrionia	Bacteriovoracales	Bacteriovoracaceae	NaN
ASV1150	Bacteria	Proteobacteria	Gammaproteobacteria	Cellvibrionales	Cellvibrionaceae	Umboniibacter
ASV1946	Bacteria	Bacteroidota	Bacteroidia	Flavobacteriales	Flavobacteriaceae	Psychroflexus
ASV309	Bacteria	Proteobacteria	Alphaproteobacteria	Sphingomonadales	Sphingomonadaceae	Erythrobacter
ASV559	Bacteria	Proteobacteria	Gammaproteobacteria	Cellvibrionales	Halieaceae	OM60(NOR5) clade
ASV492	Bacteria	Proteobacteria	Gammaproteobacteria	Arenicellales	Arenicellaceae	Arenicella
ASV6137	Bacteria	NaN	NaN	NaN	NaN	NaN
ASV561	Bacteria	Proteobacteria	Gammaproteobacteria	Alteromonadales	Colwelliaceae	Colwellia
ASV261	Bacteria	Proteobacteria	Alphaproteobacteria	Rhodobacterales	Rhodobacteraceae	NaN
ASV628	Bacteria	Proteobacteria	Alphaproteobacteria	Rhodobacterales	Rhodobacteraceae	NaN
ASV1011	NaN	NaN	NaN	NaN	NaN	NaN
ASV2828	Bacteria	Cyanobacteria	Cyanobacteriia	Chloroplast	NaN	NaN
ASV2	Bacteria	Proteobacteria	Gammaproteobacteria	Alteromonadales	Pseudoalteromonadaceae	Pseudoalteromonas
ASV1074	NaN	NaN	NaN	NaN	NaN	NaN
ASV397	Bacteria	Proteobacteria	Gammaproteobacteria	Cellvibrionales	Halieaceae	NaN
ASV2916	Bacteria	Proteobacteria	Alphaproteobacteria	Caulobacterales	Hyphomonadaceae	Maricaulis
ASV1759	Bacteria	Planctomycetota	Phycisphaerae	Phycisphaerales	Phycisphaeraceae	FS140-16B-02 marine group
ASV5537	Bacteria	Planctomycetota	Planctomycetes	Pirellulales	Pirellulaceae	NaN
ASV3096	Bacteria	Proteobacteria	Alphaproteobacteria	Rhodobacterales	Rhodobacteraceae	NaN
ASV2873	Bacteria	Proteobacteria	Gammaproteobacteria	Cellvibrionales	NaN	NaN
ASV4652	Bacteria	Bacteroidota	Bacteroidia	Flavobacteriales	Flavobacteriaceae	NaN
ASV4989	Bacteria	Marinimicrobia (SAR406 clade)	NaN	NaN	NaN	NaN
ASV520	Bacteria	Proteobacteria	Alphaproteobacteria	Rhodobacterales	Rhodobacteraceae	NaN
ASV5375	Bacteria	Proteobacteria	Gammaproteobacteria	Cellvibrionales	Halieaceae	OM60(NOR5) clade
ASV1473	Bacteria	Bacteroidota	Bacteroidia	Chitinophagales	Saprospiraceae	NaN
ASV37	Bacteria	NaN	NaN	NaN	NaN	NaN
ASV11699	Bacteria	Bacteroidota	Bacteroidia	NaN	NaN	NaN
ASV6600	Bacteria	Bacteroidota	Bacteroidia	NaN	NaN	NaN
ASV11635	Bacteria	Proteobacteria	Gammaproteobacteria	NaN	NaN	NaN
ASV1735	Bacteria	Verrucomicrobiota	Lentisphaeria	Lentisphaerales	Lentisphaeraceae	Lentisphaera
ASV2749	Bacteria	Acidobacteriota	Subgroup 21	NaN	NaN	NaN
ASV8595	Bacteria	Proteobacteria	Alphaproteobacteria	Rhodobacterales	Rhodobacteraceae	NaN
ASV2836	NaN	NaN	NaN	NaN	NaN	NaN
ASV148	Bacteria	Cyanobacteria	Cyanobacteriia	Synechococcales	Cyanobiaceae	Synechococcus CC9902
ASV4091	Bacteria	Cyanobacteria	Cyanobacteriia	Synechococcales	Cyanobiaceae	Synechococcus CC9902
ASV2495	NaN	NaN	NaN	NaN	NaN	NaN
ASV3061	Bacteria	Bacteroidota	Bacteroidia	Cytophagales	Cyclobacteriaceae	Ekhidna
ASV3650	Bacteria	Cyanobacteria	Cyanobacteriia	Synechococcales	Cyanobiaceae	Cyanobium PCC-6307
ASV3132	Bacteria	Actinobacteriota	Actinobacteria	NaN	NaN	NaN
ASV1221	Bacteria	Proteobacteria	Alphaproteobacteria	Rhodobacterales	Rhodobacteraceae	Loktanella
ASV981	Bacteria	Cyanobacteria	Cyanobacteriia	Synechococcales	Cyanobiaceae	Cyanobium PCC-6307
ASV1179	Bacteria	Verrucomicrobiota	Verrucomicrobiae	Opitutales	Puniceicoccaceae	Lentimonas
ASV1477	Bacteria	Bacteroidota	Bacteroidia	NaN	NaN	NaN
ASV664	NaN	NaN	NaN	NaN	NaN	NaN
ASV443	Bacteria	Bacteroidota	Bacteroidia	Flavobacteriales	Flavobacteriaceae	Kordia
ASV7731	Bacteria	Planctomycetota	Planctomycetes	Pirellulales	Pirellulaceae	Rhodopirellula
ASV3437	Bacteria	NaN	NaN	NaN	NaN	NaN
ASV325	Bacteria	Proteobacteria	Alphaproteobacteria	Puniceispirillales	SAR116 clade	Candidatus Puniceispirillum
ASV1223	Bacteria	Proteobacteria	Gammaproteobacteria	Cellvibrionales	Halieaceae	OM60(NOR5) clade
ASV5596	Bacteria	Proteobacteria	Gammaproteobacteria	NaN	NaN	NaN
ASV4952	Bacteria	Bdellovibrionota	Bdellovibrionia	Bdellovibrionales	Bdellovibrionaceae	OM27 clade
ASV6405	Bacteria	Bacteroidota	Bacteroidia	Flavobacteriales	Crocinitomicaceae	Crocinitomix
ASV9211	Bacteria	Bacteroidota	NaN	NaN	NaN	NaN
ASV9641	NaN	NaN	NaN	NaN	NaN	NaN
ASV752	Bacteria	Bacteroidota	Bacteroidia	Chitinophagales	Saprospiraceae	NaN
ASV2014	Bacteria	Sumerlaeota	Sumerlaeia	Sumerlaeales	Sumerlaeaceae	Sumerlaea
ASV51	Bacteria	Proteobacteria	Alphaproteobacteria	Rhodobacterales	Rhodobacteraceae	NaN
ASV93	Bacteria	Cyanobacteria	Cyanobacteriia	Synechococcales	Cyanobiaceae	Prochlorococcus MIT9313
ASV4269	Bacteria	NaN	NaN	NaN	NaN	NaN
ASV916	Bacteria	Proteobacteria	Gammaproteobacteria	Oceanospirillales	Oleiphilaceae	Oleiphilus
ASV3894	Bacteria	Proteobacteria	Alphaproteobacteria	Rhizobiales	Hyphomicrobiaceae	Filomicrobium
ASV464	Bacteria	Verrucomicrobiota	Verrucomicrobiae	Verrucomicrobiales	DEV007	NaN
ASV639	Bacteria	Proteobacteria	Gammaproteobacteria	SAR86 clade	NaN	NaN
ASV1204	Bacteria	Bacteroidota	Bacteroidia	Flavobacteriales	NS9 marine group	NaN
ASV81	Bacteria	Cyanobacteria	Cyanobacteriia	Synechococcales	Cyanobiaceae	NaN
ASV1781	Bacteria	Bacteroidota	Bacteroidia	Flavobacteriales	Flavobacteriaceae	NS4 marine group
ASV102	Bacteria	Proteobacteria	Alphaproteobacteria	Caulobacterales	Hyphomonadaceae	Hyphomonas
ASV687	Bacteria	Bacteroidota	Bacteroidia	Cytophagales	Cyclobacteriaceae	Fabibacter
ASV3714	Bacteria	Actinobacteriota	Actinobacteria	NaN	NaN	NaN
ASV272	Bacteria	Proteobacteria	Gammaproteobacteria	KI89A clade	NaN	NaN
ASV4478	Bacteria	NaN	NaN	NaN	NaN	NaN
ASV543	Bacteria	Cyanobacteria	Cyanobacteriia	Synechococcales	Cyanobiaceae	Prochlorococcus MIT9313
ASV1575	Bacteria	Cyanobacteria	Cyanobacteriia	Cyanobacteriales	Nostocaceae	Richelia HH01
ASV2498	Bacteria	Proteobacteria	Gammaproteobacteria	Cellvibrionales	Cellvibrionaceae	NaN
ASV1574	Bacteria	Proteobacteria	Gammaproteobacteria	Cellvibrionales	Halieaceae	Halioglobus
ASV5715	Bacteria	Proteobacteria	Gammaproteobacteria	Coxiellales	Coxiellaceae	Coxiella
ASV84	Bacteria	Proteobacteria	Alphaproteobacteria	SAR11 clade	Clade I	Clade Ib
ASV3828	Bacteria	Proteobacteria	Alphaproteobacteria	Rhodobacterales	Rhodobacteraceae	NaN
ASV4006	Bacteria	Bacteroidota	Bacteroidia	Chitinophagales	Saprospiraceae	NaN
ASV9104	Bacteria	Cyanobacteria	Cyanobacteriia	Synechococcales	Cyanobiaceae	Cyanobium PCC-6307
ASV3465	Bacteria	Cyanobacteria	Cyanobacteriia	Cyanobacteriales	Nostocaceae	Richelia HH01
ASV440	Bacteria	Cyanobacteria	Cyanobacteriia	Chloroplast	NaN	NaN
ASV10983	Bacteria	Proteobacteria	Alphaproteobacteria	Rhodobacterales	Rhodobacteraceae	NaN
ASV4532	Bacteria	Bacteroidota	Bacteroidia	Chitinophagales	Saprospiraceae	NaN
ASV5093	Bacteria	Cyanobacteria	Cyanobacteriia	NaN	NaN	NaN
ASV1428	Bacteria	Cyanobacteria	Cyanobacteriia	Synechococcales	Cyanobiaceae	NaN
ASV3159	Bacteria	Proteobacteria	Gammaproteobacteria	Cellvibrionales	Cellvibrionaceae	Agarilytica
ASV611	Bacteria	Proteobacteria	Gammaproteobacteria	Cellvibrionales	Cellvibrionaceae	Agarilytica
ASV399	Bacteria	Verrucomicrobiota	Verrucomicrobiae	Opitutales	Puniceicoccaceae	Lentimonas
ASV1319	Bacteria	Proteobacteria	Gammaproteobacteria	NaN	NaN	NaN
ASV14899	NaN	NaN	NaN	NaN	NaN	NaN
ASV4340	Bacteria	NaN	NaN	NaN	NaN	NaN
ASV1222	Bacteria	Bacteroidota	Bacteroidia	Flavobacteriales	Flavobacteriaceae	Tenacibaculum
ASV2347	Bacteria	Bacteroidota	Bacteroidia	Cytophagales	Cyclobacteriaceae	Marinoscillum
ASV2309	Bacteria	Bacteroidota	Bacteroidia	Cytophagales	Cyclobacteriaceae	Reichenbachiella
ASV2809	Bacteria	Bacteroidota	Bacteroidia	Flavobacteriales	NS9 marine group	NaN
ASV1819	Bacteria	Proteobacteria	Alphaproteobacteria	NaN	NaN	NaN
ASV1212	Bacteria	Proteobacteria	Alphaproteobacteria	Parvibaculales	PS1 clade	NaN
ASV7384	Bacteria	Bacteroidota	Bacteroidia	Flavobacteriales	Crocinitomicaceae	Salinirepens
ASV1471	Bacteria	Proteobacteria	Gammaproteobacteria	NaN	NaN	NaN
ASV3026	Bacteria	Planctomycetota	SGST604	NaN	NaN	NaN
ASV351	Bacteria	Chloroflexi	Dehalococcoidia	SAR202 clade	NaN	NaN
ASV1142	Bacteria	Bacteroidota	Bacteroidia	Flavobacteriales	Flavobacteriaceae	NaN
ASV1874	Bacteria	PAUC34f	NaN	NaN	NaN	NaN
ASV5203	Bacteria	NaN	NaN	NaN	NaN	NaN
ASV5607	Bacteria	Proteobacteria	Alphaproteobacteria	Rhodobacterales	Rhodobacteraceae	NaN
ASV677	Bacteria	Proteobacteria	Gammaproteobacteria	KI89A clade	NaN	NaN
ASV1638	Bacteria	Cyanobacteria	Cyanobacteriia	Cyanobacteriales	Microcystaceae	Crocosphaera
ASV1704	Archaea	Nanoarchaeota	Nanoarchaeia	Woesearchaeales	SCGC AAA286-E23	NaN
ASV673	Bacteria	Verrucomicrobiota	Lentisphaeria	Lentisphaerales	Lentisphaeraceae	Lentisphaera
ASV796	Bacteria	Bdellovibrionota	Oligoflexia	Oligoflexales	NaN	Pseudobacteriovorax
ASV256	Bacteria	Proteobacteria	Alphaproteobacteria	Rhodobacterales	Rhodobacteraceae	NaN
ASV213	Bacteria	Cyanobacteria	Cyanobacteriia	Synechococcales	Cyanobiaceae	Prochlorococcus MIT9313
ASV200	Bacteria	Verrucomicrobiota	Verrucomicrobiae	Opitutales	Puniceicoccaceae	NaN
ASV2045	Bacteria	Planctomycetota	Planctomycetes	Pirellulales	Pirellulaceae	NaN
ASV3153	Bacteria	NaN	NaN	NaN	NaN	NaN
ASV5270	Bacteria	Bacteroidota	Bacteroidia	NaN	NaN	NaN
ASV736	Bacteria	Verrucomicrobiota	Verrucomicrobiae	Verrucomicrobiales	Rubritaleaceae	Roseibacillus
ASV854	Bacteria	Proteobacteria	Gammaproteobacteria	Cellvibrionales	Spongiibacteraceae	BD1-7 clade
ASV145	Bacteria	Cyanobacteria	Cyanobacteriia	Synechococcales	Cyanobiaceae	Prochlorococcus MIT9313
ASV512	Bacteria	Proteobacteria	Gammaproteobacteria	Alteromonadales	Pseudoalteromonadaceae	Pseudoalteromonas
ASV3005	Bacteria	NaN	NaN	NaN	NaN	NaN
ASV65	Bacteria	NaN	NaN	NaN	NaN	NaN
ASV548	Bacteria	Proteobacteria	Alphaproteobacteria	Rhizobiales	Rhizobiaceae	Pseudahrensia
ASV9920	Bacteria	Planctomycetota	Planctomycetes	Pirellulales	Pirellulaceae	NaN
ASV7073	Bacteria	Myxococcota	Polyangia	Nannocystales	Nannocystaceae	NaN
ASV6384	Bacteria	Proteobacteria	Alphaproteobacteria	Rhodobacterales	Rhodobacteraceae	NaN
ASV86	Bacteria	Proteobacteria	Gammaproteobacteria	NaN	NaN	NaN
ASV4530	Bacteria	NaN	NaN	NaN	NaN	NaN
ASV2335	Bacteria	Bacteroidota	Rhodothermia	Balneolales	Balneolaceae	Balneola
ASV1130	Bacteria	Cyanobacteria	Cyanobacteriia	Chloroplast	NaN	NaN
ASV2966	Bacteria	NaN	NaN	NaN	NaN	NaN
ASV575	Bacteria	Bacteroidota	Bacteroidia	Chitinophagales	Saprospiraceae	NaN
ASV2304	Bacteria	Cyanobacteria	Cyanobacteriia	Synechococcales	Cyanobiaceae	Prochlorococcus MIT9313
ASV2711	Bacteria	Planctomycetota	Planctomycetes	Pirellulales	Pirellulaceae	NaN
ASV147	Bacteria	Proteobacteria	Gammaproteobacteria	Cellvibrionales	Porticoccaceae	SAR92 clade
ASV2155	Bacteria	Verrucomicrobiota	Verrucomicrobiae	Verrucomicrobiales	Rubritaleaceae	Rubritalea
ASV287	Bacteria	Proteobacteria	Gammaproteobacteria	Alteromonadales	Colwelliaceae	Colwellia
ASV1901	NaN	NaN	NaN	NaN	NaN	NaN
ASV1143	Bacteria	Bacteroidota	Bacteroidia	Flavobacteriales	Crocinitomicaceae	Crocinitomix
ASV2094	Bacteria	NaN	NaN	NaN	NaN	NaN
ASV4131	Bacteria	Planctomycetota	Planctomycetes	Pirellulales	Pirellulaceae	Blastopirellula
ASV16855	Bacteria	Proteobacteria	Alphaproteobacteria	Rhizobiales	NaN	NaN
ASV2976	Bacteria	Planctomycetota	Planctomycetes	Pirellulales	Pirellulaceae	Rubripirellula
ASV17196	Bacteria	NaN	NaN	NaN	NaN	NaN
ASV542	Bacteria	Proteobacteria	Alphaproteobacteria	Rickettsiales	Rickettsiaceae	Candidatus Megaira
ASV933	Bacteria	Cyanobacteria	Cyanobacteriia	Chloroplast	NaN	NaN
ASV4986	Bacteria	Bacteroidota	Bacteroidia	Flavobacteriales	Flavobacteriaceae	NaN
ASV5152	Bacteria	Proteobacteria	Gammaproteobacteria	Cellvibrionales	Cellvibrionaceae	Maricurvus
ASV1260	Bacteria	Proteobacteria	Alphaproteobacteria	Parvibaculales	PS1 clade	NaN
ASV2204	Bacteria	Myxococcota	Polyangia	Polyangiales	BIrii41	NaN
ASV1729	Bacteria	Verrucomicrobiota	Kiritimatiellae	Kiritimatiellales	Kiritimatiellaceae	R76-B128
ASV5436	Bacteria	Myxococcota	Polyangia	NaN	NaN	NaN
ASV12479	Bacteria	Bdellovibrionota	Bdellovibrionia	Bdellovibrionales	Bdellovibrionaceae	OM27 clade
ASV5343	Bacteria	Proteobacteria	Gammaproteobacteria	Alteromonadales	Alteromonadaceae	Aestuariibacter
ASV8714	NaN	NaN	NaN	NaN	NaN	NaN
ASV1646	Bacteria	Cyanobacteria	Cyanobacteriia	Chloroplast	NaN	NaN
ASV1234	Bacteria	Bacteroidota	Bacteroidia	Cytophagales	Amoebophilaceae	Candidatus Amoebophilus
ASV8783	Bacteria	Proteobacteria	Alphaproteobacteria	Caulobacterales	Hyphomonadaceae	Hyphomonas
ASV2255	Bacteria	Bacteroidota	Bacteroidia	Flavobacteriales	Cryomorphaceae	Phaeocystidibacter
ASV790	Bacteria	Proteobacteria	Alphaproteobacteria	Rhodobacterales	Rhodobacteraceae	NaN
ASV588	Bacteria	Verrucomicrobiota	Verrucomicrobiae	Verrucomicrobiales	DEV007	NaN
ASV16	Bacteria	Proteobacteria	Gammaproteobacteria	Alteromonadales	Colwelliaceae	Colwellia
ASV12604	Bacteria	NaN	NaN	NaN	NaN	NaN
ASV9971	Bacteria	Proteobacteria	Gammaproteobacteria	Piscirickettsiales	Piscirickettsiaceae	Candidatus Endoecteinascidia
ASV871	Bacteria	Proteobacteria	Gammaproteobacteria	Oceanospirillales	Oleiphilaceae	Oleiphilus
ASV2410	NaN	NaN	NaN	NaN	NaN	NaN
ASV181	Bacteria	Proteobacteria	Gammaproteobacteria	Oceanospirillales	Halomonadaceae	Halomonas
ASV6623	Bacteria	Proteobacteria	Gammaproteobacteria	NaN	NaN	NaN
ASV592	Bacteria	Proteobacteria	Alphaproteobacteria	Rhizobiales	Stappiaceae	Labrenzia
*Welch’s two-sided t-test was employed here to identify SASVs that had significant difference (p value <= 0.05) in relative abundances in deep traps during SEP vs. nonSEP, by scipy.stats.ttest_ind() in Python (3.8.1). SASVs that had larger value in average relative abundance in deep traps during SEP compared to nonSEP, were determined to be enriched during SEP.
