# Supplementary material for: Planktonic microbial signatures of sinking particle export in the open ocean’s interior
Source: Nat Commun. 2023 Nov 7;14:7177. doi: 10.1038/s41467-023-42909-9 (PMC10630432; doi:10.1038/s41467-023-42909-9)
Supplement: Supplementary file 9 — Supplementary Data 6 [file 41467_2023_42909_MOESM9_ESM.xlsx]

## Sheet: Sheet1
Supplementary Data 6 The sampling information and metadata of Station ALOHA time-series water samples
	Sample Name	Cruise	Station	Depth	Sample_Date	Potential Temperature	Potential Density	CTD Temperature	CTD Salinity	CTD Oxygen	Bottle Salinity	Bottle Dissolved Oxygen	Oxygen Saturation	Dissolved Inorganic Carbon	pH	Alkalinity	Phosphate	Nitrate + Nitrite	Silicate	Particulate Phosphorus	Particulate Nitrogen	Particulate Silica	Particulate Carbon	Low-level Phosphorus	Low-level Nitrogen
269-150	HSD00-20a-269-S2C008-0150	269	2	150	2015-02-25	21.5951	24.613	21.6245	35.372	212.2	35.3482	212.4	98.31	2031.4	8.038	2334	0.05	0.07	1.54	11	0.178	19.89	1.04	54.7	53.3
280-225	HSD00-20a-280-S2C009-0225	280	2	225	2016-01-13	16.6987	25.32	16.7368	34.6724	193.5	34.5481	192	76.88				0.56	7.22	6.42	3.8	0.073		0.41
268-3000	HSD00-20a-268-S2C014-3000	268	2	3000	2014-12-18	1.3417	27.754	1.5601	34.6672	124.8	34.6675	125.7	37.23	2343.3	7.54	2424	2.64	36.85	155.15
271-75	HSD00-20a-271-S2C004-0075	271	2	75	2015-04-21	23.0717	24.154	23.087	35.318	213.2	35.3129	213.4	100.64	2025.1	8.044	2332	0.08	0.02		8.2	0.356	19.61	2.46	81	2.6
282-75	HSD00-20a-282-S2C004-0075	282	2	75	2016-03-08	24.3496	23.587	24.3657	35.0655	210.6	35.0653			1996.4	8.073	2315				13.2	0.307	10.43	2.04	73.2	4.9
277-1000	HSD00-20a-277-S2C015-1000	277	2	1000	2015-10-15	3.846	27.398	3.9225	34.4926	47.3	34.4944	47	14.76	2338.1	7.402	2369	2.99	40.91	109.26
268-200	HSD00-20a-268-S2C011-0200	268	2	200	2014-12-17	19.3216	24.969	19.3578	35.0405	196	35.036	196.4	86.83	2061.8	7.952	2307	0.21	1.79	2.5	4.4	0.123		0.67
268-500	HSD00-20a-268-S2C007-0500	268	2	500	2014-12-17	7.2674	26.638	7.3151	34.0565	122	34.0534	121.4	41.38	2203.1	7.535	2273	2.11	28.91	46.08
282-125	HSD00-20a-282-S2C014-0125	282	2	125	2016-03-10	22.8614	24.166	22.887	35.2542	207.9	35.2566	206.6	97.3							9.5	0.24	18.45	1.43	85.9	102.3
279-250	HSD00-20a-279-S2C009-0250	279	2	250	2015-12-08		25.664	14.4306	34.4347		34.4553	201		2076.7	7.834	2264	0.64	8.68	8.5	3.8	0.103		0.66
282-1000	HSD00-20a-282-S2C008-1000	282	2	1000	2016-03-09	3.9677	27.378	4.0452	34.4825	43.6	34.4847	44.1	13.9	2336.7	7.393	2368	3.04	42.02	109.34
277-75	HSD00-20a-277-S2C004-0075	277	2	75	2015-10-13	24.2146	23.809	24.2305	35.311	219.9	35.3142	219.8	104.36	2021.4	8.037	2328	0.06	0.03	1.4	16.7	0.353	16.99	2.21	44.9	1
267-100	HSD00-20a-267-S2C010-0100	267	2	100	2014-11-22	23.4653	24.068	23.486	35.3559	211.2	35.3551	212	99.91	2031.9	8.032	2327	0.06	0.08	1.29	13.6	0.319	16.66	2.27	76.2	74.9
286-3000	HSD00-20a-286-S2C014-3000	286	2	3000	2016-08-11	1.3476	27.754	1.5661	34.6673	123.9	34.6672	125	37.03	2343.2	7.54	2426	2.66	37.93	158.42
280-200	HSD00-20a-280-S2C009-0200	280	2	200	2016-01-13	18.576	25.062	18.6111	34.9156	190	34.9065	190.9	81.98	2066.2	7.918	2297				3.5	0.089		0.54
286-2000	HSD00-20a-286-S2C014-2000	286	2	2000	2016-08-11	1.9605	27.67	2.0986	34.6201	89.3	34.6196	89.3	26.83	2354.9	7.474		2.85	40.2	150.47
283-25	HSD00-20a-283-S2C004-0025	283	2	25	2016-04-14	24.3854	23.399	24.3907	34.8319	212.4	34.8273	212.3	101.8	1986.6	8.066	2301				10.4	0.276	15.86	1.83	108.4	1.3
287-5	HSD00-20a-287-S2C004-0005	287	2	5	2016-10-15	26.2475	22.903	26.2487	34.9296	204.6	34.9269	204.8	101.35	1986.3	8.078	2305	0.07	0.11	1.06	18.9	0.327	24.71	2.35	72.3
272-125	HSD00-20a-272-S2C008-0125	272	2	125	2015-05-24	23.2721	24.123	23.298	35.354	214.7		213.9	101.43				0.07	0.03	1.21	14.2	0.341	16.39	1.98	74.2	5.7
273-500	HSD00-20a-273-S2C013-0500	273	2	500	2015-06-20	7.3392	26.641	7.3871	34.0734	111.6	34.069	110.7	37.68	2210.4	7.519	2279	2.03	28.49	43.76
269-300	HSD00-20a-269-S2C012-0300	269	2	300	2015-02-25	13.0399	25.78	13.0795	34.2273	190.7	34.2024	189.5	73				0.76	10.26
267-45	HSD00-20a-267-S2C010-0045	267	2	45	2014-11-22	26.1785	23.24	26.1885	35.3486	210.4	35.3435	204.2	101.47	1996.2	8.091	2326	0.04	0.01	0.88	20.2	0.39	18.65	2.6	45.9	4.7
287-150	HSD00-20a-287-S2C007-0150	287	2	150	2016-10-16	22.0525	24.377	22.0822	35.2287	202.2	35.2276	204.1	93.92	2040.6	8.008	2322				17.7	0.164	13.42	1.01	98.6
271-400	HSD00-20a-271-S2C012-0400	271	2	400	2015-04-22	8.3179	26.489	8.3601	34.0614	156	34.0601	155.3	54.4				1.65	22.88	31.03
285-400	HSD00-20a-285-S2C012-0400	285	2	400	2016-07-12	9.7161	26.3	9.7616	34.1046	182.1	34.123	183.5	66.7				1.23	17.21	19.37
280-250	HSD00-20a-280-S2C009-0250	280	2	250	2016-01-13	15.2892	25.507	15.3269	34.4975	195.2	34.432	194.1	76.19	2085.9	7.809	2259	0.65	8.69	7.92	3.8	0.073		0.41
273-150	HSD00-20a-273-S2C008-0150	273	2	150	2015-06-20	21.9188	24.505	21.9485	35.3486	202.7	35.3523	202.5	93.58	2033.2	8.032	2326	0.11	0.52	1.59		0.2			96.7	79.1
288-125	HSD00-20a-288-S2C006-0125	288	2	125	2016-11-27	22.1275	24.323	22.1526	35.1865	198.6	35.1891	199	91.63				0.13	0.81	1.7	8.2	0.194	14.58	1.12	136.7
280-1000	HSD00-20a-280-S2C015-1000	280	2	1000	2016-01-14	3.9572	27.378	4.0344	34.4814	44.1	34.484	45	14.17	2336.4	7.393	2365	3	41.77	108.74
267-400	HSD00-20a-267-S2C013-0400	267	2	400	2014-11-22	9.4305	26.361	9.4757	34.1222	158.2	34.1142	155.6	55.15				1.58	21.57	29.95
275-300	HSD00-20a-275-S2C012-0300	275	2	300	2015-08-13	10.7534	26.126	10.7885	34.1107	196.7	34.1109	196.2	71.81				1.08	14.96	15.89
285-500	HSD00-20a-285-S2C012-0500	285	2	500	2016-07-12	7.284	26.63	7.3329	34.0492	121.7	34.0506	122	41.72	2209.6	7.516	2279	2.06	28.66	44.07
274-400	HSD00-20a-274-S2C013-0400	274	2	400	2015-07-20	8.4385	26.478	8.4809	34.0712	146.1	34.0677	148.8	51.69				1.56	22.24	29.35
282-200	HSD00-20a-282-S2C006-0200	282	2	200	2016-03-09	18.7348	25.04	18.77	34.9408	197.8	35.0104	198.6	87.25	2058.1	7.958	2310	0.23	2.27	2.71	10.4	0.156		1.11
270-150	HSD00-20a-270-S2C009-0150	270	2	150	2015-03-03	22.8286	24.269	22.8593	35.3774	203.6	35.3755	203	94.88	2031.9	8.035	2327	0.1	0.38	1.38	9.5	0.182	13.84	1.04	110.3	383.9
274-25	HSD00-20a-274-S2C005-0025	274	2	25	2015-07-19	26.6669	22.948	26.6726	35.1645	205.8	35.1649	204.2	101.98	1997.3	8.076	2312	0.07	0.02	1.27	13.6	0.33	19.33	2.39	73.2	3.1
270-300	HSD00-20a-270-S2C010-0300	270	2	300	2015-03-03	14.8216	25.578	14.8666	34.4387
288-275	HSD00-20a-288-S2C008-0275	288	2	275	2016-11-27	14.5023	25.662	14.5425	34.4613	211.8	34.5112	211.9	84.66	2067.3	7.866	2264	0.48	6.86	6.75		0.073		0.41
269-2000	HSD00-20a-269-S2C015-2000	269	2	2000	2015-02-26	2.0076	27.664	2.1463	34.6172	89	34.617	89.4	26.87	2356.1	7.473	2412	2.81	40.23
275-3000	HSD00-20a-275-S2C015-3000	275	2	3000	2015-08-14	1.3582	27.752	1.5769	34.6657	122.1	34.6653	123.1	36.48	2344.2	7.54	2425	2.64	37.57	160.07
271-5	HSD00-20a-271-S2C004-0005	271	2	5	2015-04-21	24.3177	23.624	24.319	35.1016	210.7	35.1024	210.8	101.12	1997.1	8.067	2318	0.1	0.01	1.23	14.8	0.333	17.31	2.52	110.4	4.8
285-1000	HSD00-20a-285-S2C015-1000	285	2	1000	2016-07-13	4.0604	27.366	4.1386	34.4797	43.3	34.4805	43.5	13.74				3.04	41.94	106.72
288-2000	HSD00-20a-288-S2C014-2000	288	2	2000	2016-11-28	1.906	27.676	2.0431	34.6213	90.2	34.6222	91.1	27.31	2354.3	7.481	2414	2.79	39.19	150.77
285-3000	HSD00-20a-285-S2C015-3000	285	2	3000	2016-07-13	1.3628	27.752	1.5815	34.666	121.6	34.6663	122.8	36.38	2345.8	7.536	2428	2.65	37.85	160.73
274-3000	HSD00-20a-274-S2C016-3000	274	2	3000	2015-07-21	1.3363	27.755	1.5544	34.668	125.3	34.6684	125.4	37.15	2343	7.543	2425	2.64	37.48	158.63
267-500	HSD00-20a-267-S2C013-0500	267	2	500	2014-11-22	7.2045	26.669	7.2524	34.0848	102.5	34.0848	103	34.91	2233.7	7.472	2288	2.24	30.17	49.94
272-45	HSD00-20a-272-S2C005-0045	272	2	45	2015-05-23	24.3726	23.669	24.3823	35.183	212.2		211.5	101.78			2323	0.11	0.02	1.19	14.2	0.329	30.83	2.28	94.7	6.5
271-175	HSD00-20a-271-S2C007-0175	271	2	175	2015-04-22	19.7632	24.943	19.7954	35.1575	199.8	35.1866	201	88.64				0.18	1.87		4.4	0.141	17.2	0.87	187.5	1891.9
287-45	HSD00-20a-287-S2C004-0045	287	2	45	2016-10-15	26.1304	22.969	26.1405	34.9686	206.6	34.9738	205.8	101.63	1991.5	8.078	2306				16.1	0.343	21.14	2.61	57.6
279-770	HSD00-20a-279-S2C012-0770	279	2	770	2015-12-09		27.212	4.6182	34.3529	34	34.343	32.3	10.32				3	41	96.17
269-100	HSD00-20a-269-S2C008-0100	269	2	100	2015-02-25	22.5569	24.383	22.5773	35.4245	208.6	35.4063	213.6	99.92	2022.3	8.047	2335	0.06	0.02	2.09	15.8	0.377	19.86	2.38	61.5	2.5
282-175	HSD00-20a-282-S2C014-0175	282	2	175	2016-03-10	20.2251	24.787	20.2577	35.1149	202.1	35.1271	201.2	91.07							5	0.117	14.84	0.65	147.4	1087.8
274-250	HSD00-20a-274-S2C010-0250	274	2	250	2015-07-20	13.9199	25.689	13.9558	34.3386	193.8	34.3518	192.6	76.44	2082	7.823	2261	0.61	8.18	7.45	2.5	0.08		0.49
280-175	HSD00-20a-280-S2C007-0175	280	2	175	2016-01-12	19.8235	24.869	19.8558	35.0803	195.4	35.0742	195.7	86.31							5	0.115	10.73	0.67	210	2143.7
270-400	HSD00-20a-270-S2C010-0400	270	2	400	2015-03-03	10.4599	26.196	10.5071	34.1342	205.7	34.175	204.5	75.21				1	14.28	18.43
275-125	HSD00-20a-275-S2C007-0125	275	2	125	2015-08-12	19.3486	24.944	19.3714	35.0174	203.2	35.0456	201.4	89.01				0.2	1.76	2.58	10.4	0.221	34.27	1.38	174.8	1416.1
286-25	HSD00-20a-286-S2C003-0025	286	2	25	2016-08-09	26.1019	22.933	26.1076	34.9087	205.1	34.9116	205.5	101.53	1985	8.077	2301				13.2	0.336	17.29	2.44	59.6
269-45	HSD00-20a-269-S2C004-0045	269	2	45	2015-02-24	23.1467	24.171	23.156	35.3697	211.9	35.3154	212.3	100.23	2017.1	8.05	2332	0.08	0.02	2.31	15.4	0.409	16.09	2.59	81	1.7
279-150	HSD00-20a-279-S2C007-0150	279	2	150	2015-12-08		24.745	20.5588	35.1641	201.7	35.1619	201.5	89.47	2051.7	7.978	2315	0.17	1.37	2.21		0.179	12.69	1.15	136.7	932.2
268-300	HSD00-20a-268-S2C007-0300	268	2	300	2014-12-17	12.9745	25.797	13.0155	34.2329	199.2	34.1645	196.3	74.43				0.78	9.83	9.41
278-300	HSD00-20a-278-S2C011-0300	278	2	300	2015-11-14	11.1324	26.104	11.1692		203.8	34.1698	203.2	75.36				0.95	13.61	14.75
278-5	HSD00-20a-278-S2C003-0005	278	2	5	2015-11-13	25.86	23.224	25.8612		205.3	35.1956	204.9	101.08	1994.4	8.084	2320	0.04	0.04	1.04	16.7	0.382	42.61	3.04	43	5.2
279-5	HSD00-20a-279-S2C004-0005	279	2	5	2015-12-08		23.084	25.8174	34.9914	203.9	34.9933	203.5	100.25	1982.9	8.085	2307	0.05	0.02	1.06	9.5	0.319	19.95	2.14	58.6	2
273-275	HSD00-20a-273-S2C010-0275	273	2	275	2015-06-20	16.0133	25.427	16.0545	34.5948	196.4	34.6426	195.6	78.58	2072.7	7.862	2270	0.49	6.93	6.23		0.076
281-75	HSD00-20a-281-S2C004-0075	281	2	75	2016-02-09	23.6373	23.937	23.6529	35.2499	211.1	35.2596	210.6	100.21	2005	8.069	2321				14.2	0.286	16.01	1.88	43.9	3.6
274-45	HSD00-20a-274-S2C005-0045	274	2	45	2015-07-19	25.0817	23.494	25.0915	35.2361	220.6	35.2383	220.7	106.9	2007.8	8.059	2319	0.06	0.02	1.28	18.3	0.407	20.11	3.79	65.4	4.8
273-300	HSD00-20a-273-S2C013-0400	273	2	300	2015-06-20	13.3893	25.768	13.4303	34.3017	196.5	34.3473	196.2	76.88	2072.7	7.862	2270	0.65	8.97	8.35
272-500	HSD00-20a-272-S2C013-0500	272	2	500	2015-05-24	7.7209	26.593	7.7702	34.0809	113.6		108.3	38.66			2282	2.07	28.09	42.05
278-400	HSD00-20a-278-S2C011-0400	278	2	400	2015-11-14	7.9291	26.524	7.9704			34.0299
270-45	HSD00-20a-270-S2C007-0045	270	2	45	2015-03-03	23.5149	24.001	23.5242	35.2861	211.9	35.2855	212	100.42	2011.9	8.062	2321	0.1	0.01	2.15	15.1	0.3	20.19	1.71	102.5
287-3000	HSD00-20a-287-S2C015-3000	287	2	3000	2016-10-17	1.375	27.751	1.5941	34.6657	121.2	34.665	121.8	36.09	2347.9	7.533	2428	2.67	37.96	159.54
271-100	HSD00-20a-271-S2C007-0100	271	2	100	2015-04-22	21.9538	24.491	21.9737	35.3422	209.8	35.3446	210.4	96.87	2033.6	8.027	2335	0.07	0.01	1.44	10.4	0.37	31.31	2.43	75.2	3.2
271-1000	HSD00-20a-271-S2C015-1000	271	2	1000	2015-04-23	3.9195	27.385	3.9966	34.4859	42.7	34.487	43.1	13.57	2339.7	7.397		3.02	41.44	111.49
280-75	HSD00-20a-280-S2C004-0075	280	2	75	2016-01-12	24.8217	23.392	24.8379	34.9963	205.9	34.9992	206.1	99.84	1989	8.074	2306	0.04	0.04	1.22	15.1	0.302	14.54	1.86	65.4	2.6
272-275	HSD00-20a-272-S2C010-0275	272	2	275	2015-05-24	16.1031	25.402	16.1459	34.6055												0.09		0.72
280-770	HSD00-20a-280-S2C012-0770	280	2	770	2016-01-13	4.732	27.17	4.7929	34.3239	32.6	34.327	32.2	10.34	2320.1	7.353	2338	2.98	41.24	92.47
269-1000	HSD00-20a-269-S2C015-1000	269	2	1000	2015-02-26	3.9177	27.391	3.9946	34.4929	42	34.4941	41.8	13.14	2340.5	7.39	2372	3.01	41.72	110.64
287-770	HSD00-20a-287-S2C012-0770	287	2	770	2016-10-16	4.6706	27.18	4.7307	34.3286	29.6	34.3188	29.5	9.45	2322.5	7.343	2338	3	41.55	93.16
270-5	HSD00-20a-270-S2C007-0005	270	2	5	2015-03-03	23.5966	23.978	23.5976	35.2879	211.3	35.2881	212.5	100.98	2013.4	8.061	2325	0.09	0.02	1.41	14.2	0.293	22.99	1.76	100.6	1.1
271-225	HSD00-20a-271-S2C009-0225	271	2	225	2015-04-22	17.0384	25.291	17.074	34.737	192.5	34.7192	192.2	78.68	2070.8	7.878	2285	0.5	6.06	7.54	3.2	0.091		0.61
286-200	HSD00-20a-286-S2C008-0200	286	2	200	2016-08-10	17.689	25.207	17.7231	34.8162	209.6	34.8281	207.2	88.51	2052.6	7.942	2294				4.4	0.116		0.74
284-175	HSD00-20a-284-S2C005-0175	284	2	175	2016-05-29	20.2655	24.81	20.2984	35.1566	205.5	35.1618	205.3	93.44							6	0.125	3.55	0.69	112.3	738.3
275-2000	HSD00-20a-275-S2C015-2000	275	2	2000	2015-08-14	1.9321	27.676	2.0698	34.6236	90.3	34.6238	91.3	27.4	2354.1	7.48	2416	2.81	39.54	151.5
287-200	HSD00-20a-287-S2C009-0200	287	2	200	2016-10-16	19.6046	24.877	19.641	35.0174	195.7	34.9929	195.9	85.01	2061.1	7.94	2301	0.26	2.84	2.92	5.4	0.087		0.49
282-150	HSD00-20a-282-S2C014-0150	282	2	150	2016-03-10	21.5197	24.529	21.5488	35.2341	201.1	35.2392	200.9	92.5	2044.8	8.003	2324				7.3	0.22	9.33	1.6	139.6	795
269-250	HSD00-20a-269-S2C010-0250	269	2	250	2015-02-25	16.1419	25.393	16.1811	34.5923	186.4	34.4463	190.1	75.75	2079.1	7.846	2272	0.46	5.87	5.22	3.5	0.08		0.48
282-225	HSD00-20a-282-S2C006-0225	282	2	225	2016-03-09	16.9851	25.291	17.022	34.716	195.9	34.7378	198.9	87.08	2062.4	7.923	2310	0.42	5.26			0.124		1.01
285-2000	HSD00-20a-285-S2C015-2000	285	2	2000	2016-07-13	2.0611	27.656	2.2005	34.6128	86.9	34.6133	88.4	26.6	2354.6	7.472	2411	2.83	40.01	149.73
273-1000	HSD00-20a-273-S2C016-1000	273	2	1000	2015-06-21	3.98	27.38	4.0575	34.4867	40.1	34.4875	40.1	12.64	2339.3	7.384		3.02	41.56	108.36
282-500	HSD00-20a-282-S2C012-0500	282	2	500	2016-03-09	7.1477	26.704	7.1958	34.1187	80	34.136	80.8	27.46	2255.7	7.418	2289	2.53	34.27	58.48
273-200	HSD00-20a-273-S2C010-0200	273	2	200	2015-06-20	20.2913	24.871	20.3288	35.2456	202.7	35.2916	204.4	92.81	2047.3	8.004	2326	0.15	1.04		4.7
283-5	HSD00-20a-283-S2C004-0005	283	2	5	2016-04-14	24.4269	23.392	24.428	34.8382	211.8	34.8319	211.6	101.55	1986.7	8.067	2299	0.1	0.01	1.29	12.6	0.285	10.87	1.98	106.5	1.3
284-25	HSD00-20a-284-S2C002-0025	284	2	25	2016-05-28	25.7231	23.027	25.7287	34.8774	208	34.8763			1983.8	8.075	2303				13.2	0.288	17.95	2.04	86.9	1.2
282-250	HSD00-20a-282-S2C006-0250	282	2	250	2016-03-09	15.5979	25.488	15.636	34.5484		34.5969	201		2066.7	7.888		0.42	5.26		7.3	0.124		1.01
271-250	HSD00-20a-271-S2C009-0250	271	2	250	2015-04-22	14.954	25.555	14.9915	34.4526	191.6	34.4452	190.9	76.68	2078.7	7.838	2271	0.57	7.14	7.54	3.8	0.081		0.49
281-5	HSD00-20a-281-S2C004-0005	281	2	5	2016-02-09	24.5763	23.488	24.5777	35.0249	208.5	35.0168	209.3	100.45	1990.9	8.076	2310	0.05	0.03	1.25	12.3	0.267	13.39	1.93	80.1	3
286-275	HSD00-20a-286-S2C011-0275	286	2	275	2016-08-10	13.8244	25.713	13.8615	34.3419		34.3876									3.2
282-770	HSD00-20a-282-S2C012-0770	282	2	770	2016-03-09	4.8964	27.174	4.9583	34.353	34.2	34.3208	33.5	10.77	2318.5	7.352	2339	3	41.11	95.63
273-3000	HSD00-20a-273-S2C016-3000	273	2	3000	2015-06-21	1.353	27.752	1.5714	34.6658	123.1	34.6662	122.9	36.42	2345.3	7.534	2425	2.67	37.67	159.99
275-1000	HSD00-20a-275-S2C015-1000	275	2	1000	2015-08-14	3.869	27.406	3.9458	34.505	44.4	34.506	45	14.15	2339.1	7.399	2368	3.02	41.54	111.1
277-45	HSD00-20a-277-S2C004-0045	277	2	45	2015-10-13	26.0113	23.262	26.0213	35.3075	203.3	35.3106	204.2	100.99	1999.4	8.075	2328	0.03	0.01	0.99	16.7	0.342	17.04	2.44	32.2	1.3
280-2000	HSD00-20a-280-S2C015-2000	280	2	2000	2016-01-14	2.0211	27.664	2.16	34.6176	88.2	34.6161	87.3	26.28	2356.8	7.468	2412	2.84	40.32	148.64
277-250	HSD00-20a-277-S2C009-0250	277	2	250	2015-10-14	13.9323	25.713	13.9676	34.3707		34.3229										0.102		0.81
273-2000	HSD00-20a-273-S2C016-2000	273	2	2000	2015-06-21	2.0145	27.663	2.1534	34.6158	87.5	34.6164	87.8	26.4	2355.8	7.472	2419	2.83	39.72	151.22
283-75	HSD00-20a-283-S2C004-0075	283	2	75	2016-04-14	24.3297	23.461	24.3458	34.8917	212.4	34.8944	211.6	101.39	1992.3	8.068	2300					0.285	10.64	1.97	87.9	1.8
273-770	HSD00-20a-273-S2C013-0770	273	2	770	2015-06-21	4.7897	27.174	4.8511	34.3377	30.2	34.3219	29.9	9.61	2319.4	7.358	2340	2.95	40.45	91.59
283-125	HSD00-20a-283-S2C007-0125	283	2	125	2016-04-14	23.5404	23.904	23.5667	35.1679	208.1	35.1708	209.2	98.65							10.7	0.264	12.69	1.65	63.5	11
273-400	HSD00-20a-273-S2C013-0300	273	2	400	2015-06-20	9.4348	26.347	9.4795	34.1068	164.9	34.1071	164.6	58.84				1.45	20.09	24.76
279-400	HSD00-20a-279-S2C012-0400	279	2	400	2015-12-09		26.376	9.2392	34.092	163.4	34.1083	159.2	56.54				1.55	21.26	28.4
272-225	HSD00-20a-272-S2C010-0225	272	2	225	2015-05-24	19.0828	25.018	19.1248	35.0312			193.4					0.24	2.73	2.77	4.4
269-200	HSD00-20a-269-S2C010-0200	269	2	200	2015-02-25	19.1295	24.989	19.1654	35.0066	199.2	34.9644	201.6	89.73		7.975	2312	0.16	1.56		3.8	0.088		0.54
269-25	HSD00-20a-269-S2C004-0025	269	2	25	2015-02-24	23.9456	23.83	23.9509	35.2286	210.9	35.2295	211.2	100.41	2011.9	8.056	2327	0.1	0.04	2.08	16.4	0.339	15.37	2.2	93.7	2.2
271-500	HSD00-20a-271-S2C012-0500	271	2	500	2015-04-22	7.1415	26.659	7.1881	34.0621	112.1	34.0551	111.7	38	2216.8	7.499	2280	2.13	29.44	46.37
275-45	HSD00-20a-275-S2C004-0045	275	2	45	2015-08-12	24.4662	23.782	24.4758	35.3716	226	35.3801	226.8	108.79	2016.4	8.06	2334	0.02	0.09	1.34	13.9	0.378	5.99	2.71	21.5	1.6
272-400	HSD00-20a-272-S2C013-0400	272	2	400	2015-05-24	10.0222	26.26	10.0692	34.1191	170.5		170.3	61.92				1.34	17.76	20.13
288-75	HSD00-20a-288-S2C003-0075	288	2	75	2016-11-26	24.9165	23.5	24.9329	35.1765	206.9	35.1611	207.2	100.59	1995.7	8.072	2310				15.8	0.419	10.54	3	55.7
285-175	HSD00-20a-285-S2C007-0175	285	2	175	2016-07-11	20.7791	24.67	20.8125	35.1529	197.2	35.1598	199.3	91.16							5.7	0.115	13.56	0.65	145.5	1151.6
279-100	HSD00-20a-279-S2C007-0100	279	2	100	2015-12-08		23.739	24.2936	35.2385	210.9	35.2368	208.1	99.76	2014.6	8.051	2330	0.07	0.04	1.32	14.5	0.263	14	1.45	66.4	27.5
281-3000	HSD00-20a-281-S2C015-3000	281	2	3000	2016-02-11	1.3405	27.755	1.5586	34.6678	123.2	34.6684	124	36.73	2345.2	7.538	2427	2.65	37.63	160.85
287-100	HSD00-20a-287-S2C007-0100	287	2	100	2016-10-16	23.9369	23.738	23.9579	35.1043	212.3	35.1014	212.9	100.81	2015.6	8.044	2315	0.08	0.12	1.23	18	0.308	20.93	2.01	73.2
277-300	HSD00-20a-277-S2C012-0300	277	2	300	2015-10-14	11.4828	26.043	11.5199	34.1757	201.1	34.1639	201.3	74.4	2093.4	7.779	2258	1.01	14.12	15.17
275-250	HSD00-20a-275-S2C009-0250	275	2	250	2015-08-13	12.4443	25.859	12.4777	34.1731	198.9	34.1604	199.9	74.9	2093.8	7.779	2254	0.89	12.13	11.9	3.2	0.061		0.39
268-770	HSD00-20a-268-S2C007-0770	268	2	770	2014-12-17	4.5862	27.167	4.646	34.3006	34.7	34.3055	33.9	10.8	2322.2	7.351	2338	2.98	40.35	97.17
285-150	HSD00-20a-285-S2C007-0150	285	2	150	2016-07-11	21.9217	24.442	21.9515	35.2667	204.4	35.2558	204.8	94.93	2033.2	8.023	2321	0.08	0.65	1.52	6	0.139	13.87	0.9	92.8	432.1
284-400	HSD00-20a-284-S2C010-0400	284	2	400	2016-05-29	10.1681	26.254	10.2145	34.1424	196.6	34.1468	196.5	71.34				1.16	16.45	19.52
288-100	HSD00-20a-288-S2C006-0100	288	2	100	2016-11-27	23.5926	23.885	23.6135	35.1644	203.9	35.1437	205.6	97.15	2022.9	8.034	2316	0.11	0.24	1.5	13.9	0.366	14.97	2.1	99.6
267-275	HSD00-20a-267-S2C012-0275	267	2	275	2014-11-22	13.9532	25.711	13.9911	34.3798	198.6	34.3885	198.4	76.09	2080.1	7.829	2261	0.78	10.5	11.46	3.8
281-45	HSD00-20a-281-S2C004-0045	281	2	45	2016-02-09	24.3957	23.592	24.4054	35.0905	209.8	35.0769	207.6	100.07	1990.7	8.074	2307				15.8	0.325	14.32	3.67	79.1	4.1
281-275	HSD00-20a-281-S2C009-0275	281	2	275	2016-02-10	13.9434	25.696	13.9812	34.363	188.9	34.3452	188.8	69.82				1.05	14.25		3.8	0.112		1.02
278-125	HSD00-20a-278-S2C006-0125	278	2	125	2015-11-13	19.9662	24.855	19.9894		211.8	35.1114	210.4	96.21				0.15	1.17	2.44	9.5	0.192	22.33	1.08	106.4	493.6
269-770	HSD00-20a-269-S2C012-0770	269	2	770	2015-02-25	4.7265	27.167	4.7871	34.3193	26.4	34.3207	26.3	8.43	2324.1	7.339	2340	2.99	41.48	94.12
271-770	HSD00-20a-271-S2C012-0770	271	2	770	2015-04-22	4.7197	27.193	4.7809	34.3516	29.5	34.3543	29.2	9.35				3.01	41.09	98.8
270-175	HSD00-20a-270-S2C009-0175	270	2	175	2015-03-03	22.0033	24.476	22.0378	35.3421	199.3	35.35	201.4	93.06				0.12	0.69	1.69		0.134	20.9	0.79	107.4	486.8
271-125	HSD00-20a-271-S2C007-0125	271	2	125	2015-04-22	21.19	24.695	21.2141	35.332	211.2	35.3253	213.2	97.39				0.07	0.24	1.64	6	0.319	33	1.87	76.2	485.1
273-175	HSD00-20a-273-S2C008-0175	273	2	175	2015-06-20	21.1552	24.697	21.189	35.3233	200.9	35.3306	201.5	92.84				0.12	0.72	1.64	4.7	0.127			116.2	816.6
283-275	HSD00-20a-283-S2C009-0275	283	2	275	2016-04-15	15.7978	25.507	15.8395	34.6304	208.9	34.6566	208.6	85.58	2059	7.917		0.36	4.71	5.18	4.4	0.084		0.51
275-200	HSD00-20a-275-S2C009-0200	275	2	200	2015-08-13	15.42	25.486	15.4508	34.4953	198	34.439	198.1	78.75	2068.3	7.861	2269	0.55	6.59	7.08	4.7	0.072		0.49
285-275	HSD00-20a-285-S2C009-0275	285	2	275	2016-07-12	15.5964	25.518	15.6373	34.5865	205.4	34.5923	204.3	82.29	2064.8	7.892		0.47	6.27	6.21		0.081		0.46
279-200	HSD00-20a-279-S2C009-0200	279	2	200	2015-12-08		25.25	17.5771	34.8268		34.8684	199.9		2060.2	7.914	2287	0.34	4.06	4.15	4.4	0.111		0.66
288-175	HSD00-20a-288-S2C006-0175	288	2	175	2016-11-27	19.4682	24.921	19.4999	35.0271	199.9	35.0133	198.9	87.32				0.2	1.99	2.67	4.7	0.105	5.97	0.59	209
278-75	HSD00-20a-278-S2C003-0075	278	2	75	2015-11-13	24.3662	23.719	24.3822		212.5	35.2696	211.6	99.69	2001.9	8.073	2320	0.06	0.02	1.32	19.5	0.316	36.99	1.94	43.9	5.4
284-500	HSD00-20a-284-S2C010-0500	284	2	500	2016-05-29	7.1343	26.641	7.1827	34.036	122.8	34.0364	122.6	41.56				2.08	28.94	45.7
273-75	HSD00-20a-273-S2C005-0075	273	2	75	2015-06-19	24.2253	23.764	24.2412	35.2506	215.3	35.2451	215.3	103.65	2004.3		2320	0.08	0.01	1.2	12	0.347			79.1	3
267-225	HSD00-20a-267-S2C012-0225	267	2	225	2014-11-22	16.3559	25.398	16.3918	34.6648	197.4	34.6715	195.7	81.8	2060.8	7.919	2287	0.38	4.87	6		0.19		1.21
287-125	HSD00-20a-287-S2C007-0125	287	2	125	2016-10-16	23.0193	24.063	23.045	35.1792	208.8	35.1764	209.2	97.48							9.5	0.235	16.42	1.34	74.2
267-300	HSD00-20a-267-S2C013-0300	267	2	300	2014-11-22	12.6146	25.895	12.655	34.2601	197.1	34.235	196.9	74.67				0.87	11.74	12.91
272-770	HSD00-20a-272-S2C013-0770	272	2	770	2015-05-24	4.7919	27.159	4.8532	34.3192	30.9		30.6	9.81				3.02	40.8	93.18
288-250	HSD00-20a-288-S2C008-0250	288	2	250	2016-11-27	15.3741	25.552	15.4129	34.5664	211.8	34.5112	211.9	84.66	2067.3	7.866	2264	0.48	6.86	6.75		0.073		0.41
278-175	HSD00-20a-278-S2C006-0175	278	2	175	2015-11-13	17.0427	25.315	17.0716		204.4	34.7618	205	85.96				0.28	3.28	3.72	3.2	0.126	17.34	0.93	286.2
271-25	HSD00-20a-271-S2C004-0025	271	2	25	2015-04-21	24.1846	23.695	24.1899	35.1429	211.1	35.1412	210.8	101.1	2000.9	8.066	2317	0.1	0.02	1.15	12.3	0.343	16.27	2.46	106.4	3.3
280-25	HSD00-20a-280-S2C004-0025	280	2	25	2016-01-12	24.9445	23.299	24.9499	34.9217	205.1	34.9312	206.2	99.94	1983.3	8.08	2305				12	0.304	14.5	2.04	65.4	1.8
280-275	HSD00-20a-280-S2C009-0275	280	2	275	2016-01-13	13.2846	25.763	13.3216	34.2609	197	34.2578	196.2	75.5	2085.9	7.809	2259	0.73	10.16	9.43
282-275	HSD00-20a-282-S2C006-0275	282	2	275	2016-03-09	13.5219	25.748	13.5595	34.3226		34.6368									7.3
285-200	HSD00-20a-285-S2C009-0200	285	2	200	2016-07-12	19.4442	24.926	19.4807	35.0256	197.9	35.0206	197.2	87.04	2056.5	7.958	2306				4.1	0.095		0.57
273-125	HSD00-20a-273-S2C008-0125	273	2	125	2015-06-20	22.7886	24.26	22.814	35.3516	206.4	35.3506	206.1	96.34				0.09	0.27	1.44	8.5	0.281			82	5.5
287-175	HSD00-20a-287-S2C007-0175	287	2	175	2016-10-16	20.976	24.629	21.0097	35.1694	197.9	35.1628	198	89.71							5.7	0.118	6.94	0.68	147.5
284-300	HSD00-20a-284-S2C010-0300	284	2	300	2016-05-29	13.5685	25.794	13.6098	34.3763	205.5	34.4012	206.4	81.14				0.57	7.79	7.52
279-75	HSD00-20a-279-S2C004-0075	279	2	75	2015-12-08		23.276	25.5367	35.1242	208.5	35.1161	204.6	100.09	1995.7	8.082	2319	0.03	0.01	1	16.1	0.319	14.74	2.2	29.3	1.6
275-500	HSD00-20a-275-S2C012-0500	275	2	500	2015-08-13	6.3537	26.763	6.3987	34.059	83.8	34.0616	82.8	27.53	2252	7.425	2295	2.44	33.82	60.19
285-770	HSD00-20a-285-S2C012-0770	285	2	770	2016-07-12	4.9886	27.144	5.0507	34.3284	34.9	34.3202	34.3	11.09	2309.5	7.357	2333	2.96	40.62	88.79
286-75	HSD00-20a-286-S2C003-0075	286	2	75	2016-08-09	23.4618	23.938	23.4774	35.1829	215.7	35.1801	212.3	100.5	2016.4	8.051	2320				17.7	0.328	14.81	2.55	60.5
281-125	HSD00-20a-281-S2C007-0125	281	2	125	2016-02-09	22.4148	24.3	22.4399	35.2647		35.2638	212.9								11	0.275	14.47	1.99	42	4
284-125	HSD00-20a-284-S2C005-0125	284	2	125	2016-05-29	22.1277	24.368	22.1528	35.2455	203.1	35.2561	205	95.92				0.11	0.29	1.48	8.2	0.292	14.05	1.72	95.7	82.5
270-125	HSD00-20a-270-S2C009-0125	270	2	125	2015-03-03	23.2071	24.135	23.2329	35.3446	207.4	35.344	205.1	96.65				0.1	0.1	1.39	13.2	0.263	11.98	1.46	99.6	94.8
275-400	HSD00-20a-275-S2C012-0400	275	2	400	2015-08-13	7.9265	26.535	7.9682	34.0463	131.2	34.0453	130.8	44.89
275-150	HSD00-20a-275-S2C007-0150	275	2	150	2015-08-12	18.1797	25.119	18.2056	34.8612	193.2	34.8626	193.4	82.01	2065.5	7.913	2290	0.34	3.7	3.65	5.7	0.141	25.26	1.09	317.5	3414.1
279-25	HSD00-20a-279-S2C004-0025	279	2	25	2015-12-08		23.145	25.6852	35.0155	204.9	35.0129	204.5	100.42	1982.7	8.086	2305	0.06	0.04	1.05	17	0.323	20.42	2.21	62.5	1.6
283-175	HSD00-20a-283-S2C007-0175	283	2	175	2016-04-14	21.3377	24.512	21.3717	35.1465	193.4	35.1496	195.4	88.57							5	0.167	5.85	0.99	192.4	1353.3
269-175	HSD00-20a-269-S2C008-0175	269	2	175	2015-02-25	20.3456	24.807	20.3784	35.182	209.6	35.1902	210	96.24				0.07	0.39		6.9	0.105	19.45	0.59	67.4	374.1
280-100	HSD00-20a-280-S2C007-0100	280	2	100	2016-01-12	23.8178	23.827	23.8387	35.1767	206.7	35.1752	205.7	97.57	2026.9	8.035	2321				14.2	0.23	14.43	1.3	104.5	180
283-250	HSD00-20a-283-S2C009-0250	283	2	250	2016-04-15	16.4155	25.422	16.4566	34.7022	207.8	34.6956	207.6	85.81	2059	7.917		0.33	4.27	4.79	4.4	0.084		0.51
282-100	HSD00-20a-282-S2C014-0100	282	2	100	2016-03-10	24.2112	23.649	24.2324	35.0925	208.8	35.0986	210.4	100.4	1996.9	8.073	2313	0.06	0.01	1.23	12.3	0.3	16	1.86	74.2	4.3
272-100	HSD00-20a-272-S2C008-0100	272	2	100	2015-05-24	23.6382	24.003	23.6592	35.337	210.8		211.1	100.68			2329	0.1	0.02	1.19	15.4	0.294	11.88	1.83	85.9	6.3
285-250	HSD00-20a-285-S2C009-0250	285	2	250	2016-07-12	16.0965	25.451	16.1366	34.6437	205.2	34.643	202.6	82.86	2064.8	7.892		0.4	5.24	5.33	3.2	0.081		0.46
280-400	HSD00-20a-280-S2C012-0400	280	2	400	2016-01-13	9.1274	26.394	9.1711	34.1019	138.2	34.1	138.1	48.5				1.68	23.51	30.75
271-3000	HSD00-20a-271-S2C015-3000	271	2	3000	2015-04-23	1.3523	27.752	1.5707	34.6654	121.7	34.6655	122.6	36.33	2343.5	7.546	2428	2.62	37.62	161.08
274-275	HSD00-20a-274-S2C010-0275	274	2	275	2015-07-20	13.5639	25.736	13.6	34.3025	193.8	34.3276	192.9	75.46	2082	7.823	2261	0.67	8.92	8.4	2.5	0.08		0.49
285-25	HSD00-20a-285-S2C005-0025	285	2	25	2016-07-11	25.7944	23.024	25.8	34.9028	207.4	34.8971	207.8	102.07	1985.6	8.075	2301				12.9	0.316	23.73	2.19	78.1	1
288-200	HSD00-20a-288-S2C008-0200	288	2	200	2016-11-27	18.0501	25.181	18.0847	34.8978	209.3	34.8648	207.4	88.5	2053.8	7.94	2294				3.8	0.088		0.47
275-225	HSD00-20a-275-S2C009-0225	275	2	225	2015-08-13	14.5063	25.601	14.5384	34.3958											4.7
271-45	HSD00-20a-271-S2C004-0045	271	2	45	2015-04-21	23.8936	23.839	23.9031	35.219	211.9	35.2226	212.5	101.22	2008.8	8.063	2324	0.09	0.01	1.19	10.4		12.9		93.7	4
273-45	HSD00-20a-273-S2C005-0045	273	2	45	2015-06-19	24.9863	23.431	24.9961	35.1134	211.6	35.1179	213	103.4	1994.7	8.077	2309	0.08	0.03	1.3	12	0.398			88.9	5.2
278-500	HSD00-20a-278-S2C011-0500	278	2	500	2015-11-14	6.4686	26.749	6.5136		88.9	34.0609	86.3	28.79	2238.3	7.451	2284	2.41	33.28	56.82
275-175	HSD00-20a-275-S2C007-0175	275	2	175	2015-08-12	16.7813	25.311	16.8099	34.6717	196.9	34.6921	197	81.64				0.38	4.66	4.49	4.1	0.106	19.44	0.79	373.2	4621.1
281-300	HSD00-20a-281-S2C012-0300	281	2	300	2016-02-10	12.1534	25.931	12.1914	34.1957	188.9	34.105	188.8	69.82				1.05	14.25
269-400	HSD00-20a-269-S2C012-0400	269	2	400	2015-02-25	8.9879	26.396	9.0322	34.0754	152.2	34.0764	151.6	53.4				1.69	23.58	31.19
288-770	HSD00-20a-288-S2C011-0770	288	2	770	2016-11-27	4.4917	27.172	4.5508	34.2939	26.3	34.2985	25.8	8.22	2328	7.328	2337	3.05	41.75	99.06
273-250	HSD00-20a-273-S2C010-0250	273	2	250	2015-06-20	17.2384	25.274	17.2792	34.7637		34.7365									4.1	0.076
272-250	HSD00-20a-272-S2C010-0250	272	2	250	2015-05-24	18.1267	25.14	18.1695	34.8752			193.4					0.24	2.73	2.77	4.4	0.09		0.72
285-225	HSD00-20a-285-S2C009-0225	285	2	225	2016-07-12	18.8573	25.019	18.8943	34.9581	197.5	34.9432	196.2	86.48	2056.5	7.958	2306	0.24	2.58	2.96	3.6	0.095		0.57
278-25	HSD00-20a-278-S2C003-0025	278	2	25	2015-11-13	25.8624	23.222	25.8678		205.2	35.1965	204.8	101.03	1994.6	8.087	2318	0.04	0.04	1.03	24.3	0.375	43.72	2.63	42	4.1
286-1000	HSD00-20a-286-S2C014-1000	286	2	1000	2016-08-11	3.8111	27.394	3.8871	34.4823	44.8	34.4841	45	14.11	2335.7	7.396	2372	3.02	41.94	111.1
268-75	HSD00-20a-268-S2C004-0075	268	2	75	2014-12-16	24.6209	23.7	24.637	35.3233	208.9	35.3229	207.2	100.24	2008.3	8.074	2328	0.07	0.04	1.15	14.5	0.295	9.06	1.82	74.2	4.7
274-1000	HSD00-20a-274-S2C016-1000	274	2	1000	2015-07-21	3.9655	27.388	4.0429	34.4948	43	34.4963	42.8	13.51	2336.9	7.391	2364	3.05	41.47	108.72
284-250	HSD00-20a-284-S2C007-0250	284	2	250	2016-05-29	16.0741	25.462	16.1132	34.6541	203.9	34.6057	205.9	85.57				0.35	4.32	4.51	4.4	0.081		0.49
272-175	HSD00-20a-272-S2C008-0175	272	2	175	2015-05-24	21.8506	24.529	21.8852	35.3559	202.4		202.4	93.92				0.1	0.42	1.38	8.5	0.139	22.85	1.14	100.6	414.3
277-5	HSD00-20a-277-S2C004-0005	277	2	5	2015-10-13	26.1302	23.168	26.1313	35.2323	202.9	35.2393	203.9	100.97	1996.8	8.077	2320	0.04	0.01	0.99	15.8	0.462	23.76	3.11	39.1	1.3
285-125	HSD00-20a-285-S2C007-0125	285	2	125	2016-07-11	22.8055	24.155	22.8311	35.2184	206.2	35.2216	206.5	97.29							7.6	0.272	13.34	1.76	88.9	4.7
287-250	HSD00-20a-287-S2C009-0250	287	2	250	2016-10-16	16.7079	25.33	16.7489	34.6807	204	34.6628	204.8	82.46	2065.4		2267	0.43	5.69		3.8	0.088		0.62
274-175	HSD00-20a-274-S2C008-0175	274	2	175	2015-07-20	19.1507	25.025	19.1822	35.0557	200.6	35.0795	200.4	88.32				0.17	1.77	2.31	6	0.121	13.47	0.71	176.8	1981.2
268-275	HSD00-20a-268-S2C011-0275	268	2	275	2014-12-17	16.3892	25.369	16.4307	34.6332		34.7868	194.4		2072	7.861	2267	0.54	6.71	6.01
284-225	HSD00-20a-284-S2C007-0225	284	2	225	2016-05-29	18.8038	25.084	18.8401	35.0222	200.5	35.0783	200.2	89.59	2050.8	7.979	2319				13.9	0.184		1.25
274-5	HSD00-20a-274-S2C005-0005	274	2	5	2015-07-19	26.7431	22.917	26.7446	35.1565	203.5	35.1541	203.8	101.78	1995.5	8.075	2313	0.08	0.06	1.21	11.3	0.311	25.15	2.23	75.2	3.7
288-400	HSD00-20a-288-S2C011-0400	288	2	400	2016-11-27	9.6456	26.294	9.6912	34.0817
281-175	HSD00-20a-281-S2C007-0175	281	2	175	2016-02-09	19.8046	24.868	19.8367	35.0752	199.7	35.0802	200.4	88.12				0.24	2.4	3.07	4.4	0.142	11.53	1	167	1312.6
273-25	HSD00-20a-273-S2C005-0025	273	2	25	2015-06-19	25.447	23.276	25.4521	35.0947	207.9	35.0965	207.8	101.72	1995.3	8.075	2308	0.09	0.01	1.25	16.7	0.338			90.8	4.2
272-3000	HSD00-20a-272-S2C016-3000	272	2	3000	2015-05-25	1.3843	27.75	1.6035	34.6647	120.9		121	35.88			2427	2.65	37.71	160.2
270-25	HSD00-20a-270-S2C007-0025	270	2	25	2015-03-03	23.5693	23.987	23.5744	35.2884	212.3	35.2883	212.2	100.76	2013.3	8.062	2325	0.1	0	1.22	14.2	0.318	21.97	1.82	104.5	1
288-225	HSD00-20a-288-S2C008-0225	288	2	225	2016-11-27	17.9226	25.199	17.9574	34.8816	205.9	34.8184	205.8	86.55	2053.8	7.94	2294	0.32	4.14	4.23	3.8	0.088		0.47
279-175	HSD00-20a-279-S2C007-0175	279	2	175	2015-12-08		25.013	19.1145	35.018	203.5	35.0198	201.8	87.63				0.2	2.16	2.79	8.2	0.149	6.95	0.95	204.1	2095.5
277-2000	HSD00-20a-277-S2C015-2000	277	2	2000	2015-10-15	1.9403	27.672	2.0779	34.6201	90.5	34.6202	90.9	27.28	2354.8	7.473	2413	2.82	39.2	153.15
284-45	HSD00-20a-284-S2C002-0045	284	2	45	2016-05-28	24.9437	23.37	24.9536	35.016	211.8	35.0162	210.8	102.62	1989.7	8.072	2311					0.318	11.07	2.19	80.1	0.8
288-5	HSD00-20a-288-S2C003-0005	288	2	5	2016-11-26	24.9647	23.446	24.966	35.1246	205.5	35.1157	206.6	100.3	1996.5	8.074	2312	0.04	0.06	1.27	16.1	0.308	12.07	2.3	55.7
278-250	HSD00-20a-278-S2C008-0250	278	2	250	2015-11-14	13.0539	25.817	13.088		205.4	34.2489	204.3	78.53	2080.2	7.82	2259	0.69	9.78	11.09	4.7	0.081		0.58
284-100	HSD00-20a-284-S2C005-0100	284	2	100	2016-05-29	23.055	24.1	23.0756	35.2412	214.2	35.2486	214.8	102.53	2009.2	8.063	2331				13.2	0.262	18.5	1.66	47.8	1.8
277-25	HSD00-20a-277-S2C004-0025	277	2	25	2015-10-13	26.0677	23.217	26.0734	35.271	203.5	35.2761	204.3	101.11	1998.1	8.076	2326	0.04	0.02	1	13.9	0.39	20.07	2.94	33.2	1.7
269-500	HSD00-20a-269-S2C012-0500	269	2	500	2015-02-25	7.125	26.678	7.1731	34.0812	93.8	34.0833	93.7	31.74	2222.3	7.483	2282	2.21	31.08	53.84
287-400	HSD00-20a-287-S2C012-0400	287	2	400	2016-10-16	9.6874	26.288	9.733	34.0828
274-500	HSD00-20a-274-S2C013-0500	274	2	500	2015-07-20	6.9216	26.71	6.9686	34.0867	91	34.0929	90	30.32	2246	7.443	2289	2.35	31.78	53.91
281-250	HSD00-20a-281-S2C009-0250	281	2	250	2016-02-10	15.0871	25.55	15.1242	34.4823		34.439	200.1		2069.9	7.862	2268	0.52	6.72	6.32	3.8	0.112		1.02
278-275	HSD00-20a-278-S2C008-0275	278	2	275	2015-11-14	11.8654	25.993	11.9015		206.5	34.2289	206	77.54				0.83	11.92	12.26		0.081		0.58
280-3000	HSD00-20a-280-S2C015-3000	280	2	3000	2016-01-14	1.3736	27.75	1.5925	34.6644	121.7	34.6648	121.7	36.08	2346.6	7.534	2424	2.65	38	159.37
278-200	HSD00-20a-278-S2C008-0200	278	2	200	2015-11-14	15.7148	25.483	15.7461		203.3	34.5406	204.9	82.97	2059.8	7.898	2273	0.41	5.25	5.32	3.8	0.107		0.72
267-150	HSD00-20a-267-S2C010-0150	267	2	150	2014-11-22	20.2586	24.833	20.2868	35.1835	202.8	35.1975	201.7	88.87	2053.5	7.965	2310	0.18	1.83		6.6	0.149	10.42	0.85	178.7
271-150	HSD00-20a-271-S2C007-0150	271	2	150	2015-04-22	20.6977	24.819	20.7262	35.3202	206.1	35.3302	205.9	92.11	2048.1	7.995	2327	0.12	1.08			0.184	20.06	1.13	135.7	1087.7
268-5	HSD00-20a-268-S2C004-0005	268	2	5	2014-12-16	24.6308	23.7	24.6322	35.3264	207.9	35.3276	208	100.55	2007.9	8.073	2327	0.07	0.01	0.6	13.6	0.28	23.52	1.97	76.2	4.3
286-250	HSD00-20a-286-S2C008-0250	286	2	250	2016-08-10	14.8858	25.571	14.9224	34.4494	207.4	34.4312	205.9	82.77	2064.2	7.876	2270	0.44	5.53	5.29	3.2	0.097		0.7
288-1000	HSD00-20a-288-S2C014-1000	288	2	1000	2016-11-28	3.8151	27.398	3.8912	34.4882	42.5	34.4879	41.9	13.14	2340.7	7.391	2373	3.04	41.7	113.03
267-175	HSD00-20a-267-S2C010-0175	267	2	175	2014-11-22	19.0685	25.031	19.1	35.0363	195.7	35.0308	197.2	85.64				0.25	2.99	3.42	5	0.173	9.88	1.28	253.9
272-2000	HSD00-20a-272-S2C016-2000	272	2	2000	2015-05-25	2.0493	27.66	2.1886	34.6166	87		87.2	26.25			2416	2.8	39.47	151.67
284-275	HSD00-20a-284-S2C007-0275	284	2	275	2016-05-29	15.2964	25.56	15.3363	34.5549	204.7	34.5648	206.2	83.36				0.46	6.05	6.01	4.4	0.081		0.49
284-75	HSD00-20a-284-S2C002-0075	284	2	75	2016-05-28	24.0304	23.748	24.0463	35.1529	211.9	35.1604			2000.7	8.065	2333				14.2	0.265	15.98	1.63	67.4	0.9
280-150	HSD00-20a-280-S2C007-0150	280	2	150	2016-01-12	20.984	24.624	21.0128	35.1666	194.9	35.1642	195.3	88.04	2054.8	7.974	2315				7.6	0.132	13.9	0.81	187.5	1501.4
287-25	HSD00-20a-287-S2C004-0025	287	2	25	2016-10-15	26.2213	22.91	26.2269	34.9289	206.6	34.9295	205.6	101.53	1988.5	8.076	2304				17.7	0.338	16.45	2.67	69.3
287-75	HSD00-20a-287-S2C004-0075	287	2	75	2016-10-15	25.5059	23.215	25.5225	35.0394	212.8	35.0348	212.5	103.89	1999.8	8.067	2312				17.3	0.34	23.2	2.62	46.9
273-225	HSD00-20a-273-S2C010-0225	273	2	225	2015-06-20	18.5651	25.109	18.6042	34.9805	201.2	34.9385	200.9	87.63				0.2	2.38	2.63	4.1
288-300	HSD00-20a-288-S2C011-0300	288	2	300	2016-11-27	13.7321	25.758	13.7743	34.3745
270-100	HSD00-20a-270-S2C009-0100	270	2	100	2015-03-03	23.4303	24.037	23.451	35.3003	212	35.2987	211.5	100.13	2013.7	8.062	2323	0.1	0.01		13.2	0.298	13.91	1.8	99.6	1.7
281-25	HSD00-20a-281-S2C004-0025	281	2	25	2016-02-09	24.5434	23.504	24.5489	35.0333	209.4	35.0365	207.8	100.18	1990.5	8.076	2310				12.6	0.286	19.47	2.03	79.1	4.7
286-500	HSD00-20a-286-S2C011-0500	286	2	500	2016-08-10	6.7676	26.692	6.8145	34.038	106.9	34.0373	107	35.94	2234.4	7.457	2287	2.21	31.18	51.06
267-5	HSD00-20a-267-S2C010-0005	267	2	5	2014-11-22	26.1997	23.236	26.2012	35.3516	204.1	35.3469	203.9	101.31	1995.9	8.092	2325	0.03	0.04	1.52	17.3	0.381	22.94	2.58	43.9	7.4
272-5	HSD00-20a-272-S2C005-0005	272	2	5	2015-05-23	24.5689	23.521	24.5704	35.0651	211.5		211.6	101.83			2324	0.1	0.04	1.18	14.5	0.361	10.78	2.4	94.7	4.6
271-2000	HSD00-20a-271-S2C015-2000	271	2	2000	2015-04-23	2.0009	27.665	2.1395	34.6166	87.8	34.6168	88.5	26.59	2355	7.469	2414	2.83	39.94	151.03
288-150	HSD00-20a-288-S2C006-0150	288	2	150	2016-11-27	20.8051	24.658	20.8338	35.1472	195.1	35.1464	195.3	87.58	2052.9	7.975	2315	0.19	1.79	2.35	5.7	0.123	11.33	0.78	168.9
279-500	HSD00-20a-279-S2C012-0500	279	2	500	2015-12-09		26.692	6.9292	34.0578	104.5	34.056	102.8	34.51	2221.8	7.488	2282	2.18	31.41	52.8
286-5	HSD00-20a-286-S2C003-0005	286	2	5	2016-08-09	26.2714	22.859	26.2727	34.8815	204.4	34.8808	205.1	101.53	1982.2	8.076	2301	0.07	0.06	1.04	15.8	0.303	17.82	2.1	59.6
281-100	HSD00-20a-281-S2C007-0100	281	2	100	2016-02-09	23.1125	24.113	23.1329	35.2803	211.3	35.2825	212.1	99.69	2008.5	8.069	2325	0.04	0.07	1.75	12.9	0.307	17.84	1.9	36.1	3
286-125	HSD00-20a-286-S2C006-0125	286	2	125	2016-08-10	21.5189	24.508	21.5434	35.2052	204.5	35.2044	204.4	93.51							10.7	0.249	17.11	1.49	106.4
268-150	HSD00-20a-268-S2C009-0150	268	2	150	2014-12-17	21.3184	24.593	21.3474	35.2448	200.4	35.238	202.6	92.85	2049.9	7.995	2322	0.15	0.7		5.7	0.125	7.78	0.66	141.6	679.9
272-25	HSD00-20a-272-S2C005-0025	272	2	25	2015-05-23	24.4629	23.626	24.4682	35.1619	211.7		211.7	101.89			2324	0.12	0.01	1.18	13.6	0.335	9.35	2.64	97.6	5
286-225	HSD00-20a-286-S2C008-0225	286	2	225	2016-08-10	16.284	25.39	16.3196	34.6302	208.5	34.6369	206.6	85.64	2058.4	7.909	2282	0.44	5.53	5.29	4.4	0.107		0.72
268-45	HSD00-20a-268-S2C004-0045	268	2	45	2014-12-16	24.6319	23.699	24.6416	35.3255	209.7	35.3265	207.6	100.42	2007.7	8.074	2328	0.07	0.01	1.44	14.8	0.284	25.35	2.1	73.2	6.4
272-1000	HSD00-20a-272-S2C016-1000	272	2	1000	2015-05-25	4.0216	27.373	4.0992	34.4834	39.4		39.6	12.48			2371	3.07	41.6	108.76
267-1000	HSD00-20a-267-S2C015-1000	267	2	1000	2014-11-23	3.9159	27.377	3.9929	34.4741	46.4	34.4752	46.8	14.72	2336.3	7.398	2367	2.97	40.61	108.75
281-770	HSD00-20a-281-S2C012-0770	281	2	770	2016-02-10	4.7879	27.18	4.8489	34.3456	34.8	34.3402	34	10.96	2316.3	7.367	2344	2.96	40.55	89.88
268-125	HSD00-20a-268-S2C009-0125	268	2	125	2014-12-17	22.3737	24.336	22.3989	35.2945	207.2	35.288	209.4	97.73				0.12	0.22	1.19	8.5	0.236	6.17	1.29	123	380.5
267-3000	HSD00-20a-267-S2C015-3000	267	2	3000	2014-11-23	1.3564	27.753	1.575	34.6664	123.5	34.6664	123.6	36.46	2346.4		2425	2.65	36.87	157.76
279-125	HSD00-20a-279-S2C007-0125	279	2	125	2015-12-08		24.399	22.1022	35.2674	207.6	35.267	209.4	96.97				0.09	0.28	1.54	8.8	0.205	11.63	1.17	84	261.7
282-300	HSD00-20a-282-S2C012-0300	282	2	300	2016-03-09	12.3911	25.891	12.4302	34.1989			197.4					0.78	10.65
283-300	HSD00-20a-283-S2C012-0300	283	2	300	2016-04-15	14.3847	25.68	14.428	34.4502	212.2	34.5169	212.2	84.89				0.42	5.61	5.94
285-45	HSD00-20a-285-S2C005-0045	285	2	45	2016-07-11	25.7162	23.044	25.7261	34.8976	207.9	34.8955	207.4	101.84	1985.5	8.073	2299	0.08	0.08	1.24	11.4	0.325	27.2	2.34	80.1	1.2
277-3000	HSD00-20a-277-S2C015-3000	277	2	3000	2015-10-15	1.34	27.754	1.5581	34.6668	123.8	34.6671	124.7	36.92	2343.4	7.535	2423	2.65	37.26	160
272-150	HSD00-20a-272-S2C008-0150	272	2	150	2015-05-24	22.8147	24.26	22.8455	35.3602	205.8		206.8	97.3			2332	0.11	0.13	1.24	11	0.167	15.03	1.62	96.7	124.4
274-150	HSD00-20a-274-S2C008-0150	274	2	150	2015-07-20	20.1076	24.864	20.1355	35.1719	199	35.1754	198	88.78	2054.4	7.977	2314	0.16	1.28		6.9	0.141	22.87	1.05	162.1	1384
280-5	HSD00-20a-280-S2C004-0005	280	2	5	2016-01-12	25.0049	23.284	25.0064	34.9256	205	34.9304	206.3	100.03	1982.8	8.078	2305	0.07	0.03	1.28	12.9	0.295	17.08	1.91	70.3	3.1
275-275	HSD00-20a-275-S2C009-0275	275	2	275	2015-08-13	11.7085	25.973	11.7426	34.1404	197.8	34.1505	198.1	73.36	2093.8	7.779	2254	0.99	13.55	13.89	3.2	0.061		0.39
282-45	HSD00-20a-282-S2C004-0045	282	2	45	2016-03-08	24.3652	23.583	24.375	35.0663	210.7	35.0649			1995.7	8.073	2312				16.4	0.323	11.29	2.17	72.3	5
282-5	HSD00-20a-282-S2C004-0005	282	2	5	2016-03-08	24.3545	23.588	24.3558	35.0692	210.6	35.0673	211.6	101.74	1995.7	8.075	2314	0.07	0.01	1.14	14.2	0.321	7.68	2.17	70.3	4.2
288-25	HSD00-20a-288-S2C003-0025	288	2	25	2016-11-26	24.9639	23.445	24.9694	35.1224	206.4	35.1166	207	100.47	1995.7	8.075	2311				16.1	0.315	11.94	2.08	53.7
283-200	HSD00-20a-283-S2C009-0200	283	2	200	2016-04-15	19.7256	24.857	19.7624	35.0308	193.3	35.041	192.8	84.84	2062.5	7.943					19.9	0.116		0.89
268-100	HSD00-20a-268-S2C009-0100	268	2	100	2014-12-17	24.106	23.845	24.1271	35.313	208.1	35.3156	207.5	100.33	2008.6	8.074	2328	0.07	0.04		14.8	0.327	10.76	2.04	75.2	7.6
281-400	HSD00-20a-281-S2C012-0400	281	2	400	2016-02-10	9.0851	26.389	9.1277	34.0869	151.6	34.0861	153.4	54.35				1.77	24.09
287-275	HSD00-20a-287-S2C009-0275	287	2	275	2016-10-16	14.8681	25.57	14.9093	34.4574	204.5	34.5266	205.7	81.08	2065.4		2267	0.55	7.38	9.26		0.088		0.62
286-400	HSD00-20a-286-S2C011-0400	286	2	400	2016-08-10	8.9952	26.372	9.0395	34.0465	165.7	34.0605	169.5	59.63				1.54	21.79	27.94
283-150	HSD00-20a-283-S2C007-0150	283	2	150	2016-04-14	22.6368	24.204	22.6672	35.2192	205.9	35.2235	207.4	97.15	2025.3	8.036	2315				7.6	0.246	9.12	1.55	79.1	147.4
277-200	HSD00-20a-277-S2C009-0200	277	2	200	2015-10-14	15.9771	25.449	16.0087	34.6077	205.7	34.5773	205.8	83.38	2060.7	7.883	2275	0.42	5.24	4.89	3.8	0.073		0.41
280-45	HSD00-20a-280-S2C004-0045	280	2	45	2016-01-12	24.9366	23.312	24.9463	34.936	205.2	34.9399	206.4	100.06	1983.9	8.08	2307	0.07	0.03	1.37		0.316	19.84	2.12	66.4	2.1
285-75	HSD00-20a-285-S2C005-0075	285	2	75	2016-07-11	24.8402	23.402	24.8565	35.0168	212	35.0147	212.7	103.1	1991.6	8.069	2306	0.09	0.08	1.31	14.8	0.298	15.22	1.91	70.3	0.9
278-770	HSD00-20a-278-S2C011-0770	278	2	770	2015-11-14	4.2427	27.225	4.3013		25.2	34.3292	24.8	7.86				3.08	42.23	106.33
270-770	HSD00-20a-270-S2C010-0770	270	2	770	2015-03-03	4.9246	27.164	4.9866	34.3445	30.3	34.3329	30.2	9.74	2320.5	7.354	2334	3	40.72	90.97
277-400	HSD00-20a-277-S2C012-0400	277	2	400	2015-10-14	8.9623	26.398	9.0053	34.0728	164.7	34.0576	163.3	57.25	2158.9	7.63	2265	1.62	22.38	29.65
283-100	HSD00-20a-283-S2C007-0100	283	2	100	2016-04-14	24.1854	23.6	24.2066	35.0183		34.9926	209		2004.6	8.058	2307				10.4	0.276	11.86	1.89	82	1.7
281-1000	HSD00-20a-281-S2C015-1000	281	2	1000	2016-02-11	3.9497	27.385	4.0268	34.4888	46.2	34.4897	46.2	14.56	2334.6	7.4	2368	3	41.58	108.24
271-275	HSD00-20a-271-S2C009-0275	271	2	275	2015-04-22	14.1938	25.654	14.2319	34.3743		34.4424									3.8	0.081		0.49
268-225	HSD00-20a-268-S2C011-0225	268	2	225	2014-12-17	17.5195	25.212	17.5581	34.7879	195.9	34.7988	195.7	85.2				0.23	2.31	2.43	4.2	0.084		0.54
285-300	HSD00-20a-285-S2C012-0300	285	2	300	2016-07-12	13.968	25.737	14.0101	34.4124	205.7	34.4396	206	81.72				0.53	7.3	7.1
274-225	HSD00-20a-274-S2C010-0225	274	2	225	2015-07-20	16.4775	25.362	16.5118	34.6509	193.7	34.5931	192.2	77.43				0.55	7.44	6.49	3.2	0.094		0.55
271-300	HSD00-20a-271-S2C012-0300	271	2	300	2015-04-22	11.8624	25.97	11.9015	34.1697	185.5	34.1762	187.1	69.95				1	13.67	16.85
268-2000	HSD00-20a-268-S2C014-2000	268	2	2000	2014-12-18	1.96	27.669	2.0979	34.6182	89.9	34.6187	90.4	27.13	2355.6	7.476	2414	2.82	39.19	150.94
283-225	HSD00-20a-283-S2C009-0225	283	2	225	2016-04-15	18.7696	25.027	18.8078	34.9406	194.8	34.9873	194.4	85.78	2062.5	7.943		0.21	2.09	2.78	19.9	0.116		0.89
282-25	HSD00-20a-282-S2C004-0025	282	2	25	2016-03-08	24.3397	23.594	24.3451	35.0714	209.9	35.0669			1995.8	8.074	2316				13.6	0.314	10.85	2.11	72.3	6.4
284-5	HSD00-20a-284-S2C002-0005	284	2	5	2016-05-28	25.94	22.962	25.9412	34.8806	207.6	34.8768	207.4	102.52	1985.1	8.073	2303	0.09	0.01	1.43	12.3	0.324	12.64	2.18	85.9	1.6
267-250	HSD00-20a-267-S2C012-0250	267	2	250	2014-11-22	14.6734	25.615	14.7107	34.4507	199.2	34.4728	199.9	77.52	2080.1	7.829	2261	0.69	9.26	10.02	3.8	0.101		0.66
275-25	HSD00-20a-275-S2C004-0025	275	2	25	2015-08-12	27.0552	22.926	27.061	35.3	208.1	35.3031	202.8	102.13	2002.1	8.079	2332	0.05	0.03	1.06	18.3	0.32	14.74	2.28	51.7	1.4
287-300	HSD00-20a-287-S2C012-0300	287	2	300	2016-10-16	13.0187	25.819	13.0604	34.2654	206	34.2385	207.1	79.04				0.74	10.38	9.95
287-2000	HSD00-20a-287-S2C015-2000	287	2	2000	2016-10-17	2.0309	27.662	2.1697	34.6166	87.3	34.6172	87.3	26.35	2357	7.471	2413	2.84	40.03	148.69
274-300	HSD00-20a-274-S2C013-0300	274	2	300	2015-07-20	11.6803	26.036	11.7189	34.2106	205	34.2505	205.3	77.49				0.85	12.37	12.69
287-1000	HSD00-20a-287-S2C015-1000	287	2	1000	2016-10-17	3.9923	27.381	4.0698	34.4894	45.5	34.4891	45.5	14.35	2335.2	7.399	2368	3	41.71	107.16
285-100	HSD00-20a-285-S2C007-0100	285	2	100	2016-07-11	23.7606	23.831	23.7816	35.157	207.5	35.1607	206.9	98.09	2009.2	8.057	2316	0.09	0.1	1.45		0.304	12.56	1.97	66.4	1.4
286-45	HSD00-20a-286-S2C003-0045	286	2	45	2016-08-09	25.5592	23.168	25.5693	34.9987		34.9871	217.5		1997.5	8.069	2306				17	0.328	12.85	2.92	51.8
288-45	HSD00-20a-288-S2C003-0045	288	2	45	2016-11-26	24.9595	23.449	24.9694	35.1261	206.5	35.118	206.7	100.34	1996.2	8.074	2313	0.05	0.07	1.22	15.8	0.303	15.66	2.01	53.7
281-150	HSD00-20a-281-S2C007-0150	281	2	150	2016-02-09	21.0124	24.633	21.0412	35.1904	209.3	35.1937	206.6	93.92	2037.6	8.008	2318				12.3	0.373	12.34	3.39	100.6	548.6
279-45	HSD00-20a-279-S2C004-0045	279	2	45	2015-12-08		23.169	25.6592	35.0351	206.3	35.034	204.4	100.21	1984.7	8.088	2305	0.06	0.06	1.06	13.2		19.75		59.6	1.3
280-125	HSD00-20a-280-S2C007-0125	280	2	125	2016-01-12	22.486	24.243	22.5112	35.216	201.6	35.2145	200.3	92.7							9.1	0.172	18.31	0.94	142.6	637.7
268-400	HSD00-20a-268-S2C007-0400	268	2	400	2014-12-17	9.2402	26.353	9.285	34.0721	165.6	34.0754
277-175	HSD00-20a-277-S2C007-0175	277	2	175	2015-10-14	18.0226	25.175	18.0527	34.8831	202.1	34.8816	201.3	86.41				0.23	2.55		22.7	0.131	8.11	0.91	232.5	2835
280-300	HSD00-20a-280-S2C012-0300	280	2	300	2016-01-13	12.2035	25.924	12.2422	34.1964	202.8	34.1915	203.8	76.49				0.86	12.39	12.34
288-3000	HSD00-20a-288-S2C014-3000	288	2	3000	2016-11-28	1.3523	27.753	1.5708	34.6665	123.3	34.6671	124	36.73	2344.8	7.54	2426	2.64	37.36	157.68
284-200	HSD00-20a-284-S2C007-0200	284	2	200	2016-05-29	19.1485	25.029	19.1844	35.0628	200.5	35.0783	200.2	89.59	2050.8	7.979	2319				13.9	0.184		1.25
268-175	HSD00-20a-268-S2C009-0175	268	2	175	2014-12-17	19.9693	24.852	20.0016	35.1091	196.1	35.1005	198.3	89.32				0.19	1.16		5.7	0.106	6.56	0.71	177.7	1167.8
270-75	HSD00-20a-270-S2C007-0075	270	2	75	2015-03-03	23.4917	24.008	23.5072	35.2868	211.6	35.2867	212.5	100.67	2012	8.063	2321	0.11	0.01	1.45	14.5	0.282	26.35	1.6	108.4	2.1
269-225	HSD00-20a-269-S2C010-0225	269	2	225	2015-02-25	18.0792	25.142	18.1175	34.8618		34.7972	192.8					0.36	4.54	4.39		0.088		0.54
269-3000	HSD00-20a-269-S2C015-3000	269	2	3000	2015-02-26	1.347	27.753	1.5651	34.6664	122.9	34.6662	123.1	36.47	2344.8	7.534	2423	2.62	38.01	160.02
277-100	HSD00-20a-277-S2C007-0100	277	2	100	2015-10-14	21.6867	24.524	21.7063	35.2895	217.1	35.291	215.1	99.95	2034.7	8.018	2331	0.07	0.04	1.65	14.2	0.3	14.27	2.07	54.7	2.8
283-45	HSD00-20a-283-S2C004-0045	283	2	45	2016-04-14	24.3713	23.4	24.381	34.8278	212.1	34.8297	212.6	101.94	1986.7	8.068					14.5	0.375	14.33	2.43	107.4	1.2
267-2000	HSD00-20a-267-S2C015-2000	267	2	2000	2014-11-23	2.013	27.664	2.1517	34.6169	87.6	34.6164	87.6	26.34	2357.2	7.466	2412	2.86	39.21	148.67
288-500	HSD00-20a-288-S2C011-0500	288	2	500	2016-11-27	7.0339	26.65	7.0815	34.0309	114.8	34.0312	116.1	39.23	2212.2	7.513	2276	2.1	29.57	48.02
285-5	HSD00-20a-285-S2C005-0005	285	2	5	2016-07-11	25.8996	22.994	25.9008	34.9062	207	34.9032	207.6	102.06	1985.6	8.073	2300	0.08	0.05	1.26	9.8	0.318	20.15	2.35	77.2	1
268-250	HSD00-20a-268-S2C011-0250	268	2	250	2014-12-17	16.3751	25.367	16.4149	34.6288		34.5849	194.4		2072	7.861	2267	0.54	6.71	6.01	4.1	0.084		0.54
283-500	HSD00-20a-283-S2C012-0500	283	2	500	2016-04-15	7.227	26.628	7.2764	34.0374	129.1	34.0319	128.6	43.4	2204.2	7.538	2279	1.99	28.23	46.61
274-2000	HSD00-20a-274-S2C016-2000	274	2	2000	2015-07-21	1.9682	27.669	2.1063	34.6187	90.2	34.619	90.2	27.08	2355.3	7.475	2411	2.83	39.84	153.09
286-300	HSD00-20a-286-S2C011-0300	286	2	300	2016-08-10	12.1817	25.933	12.2208	34.2017	201.7	34.1658	201.4	75.55				0.89	12.22	11.91
269-75	HSD00-20a-269-S2C004-0075	269	2	75	2015-02-24	22.8821	24.281	22.8975	35.4137	213.6	35.3951	213	99.83	2020.7	8.053	2331	0.05	0.03	1.48	18	0.318	21.29	2.12	69.3	1.8
279-275	HSD00-20a-279-S2C009-0275	279	2	275	2015-12-08		25.817	13.2039	34.304		34.4241	201		2076.7	7.834	2264	0.64	8.68	8.5		0.103		0.66
277-500	HSD00-20a-277-S2C012-0500	277	2	500	2015-10-14	6.7034	26.701	6.7492	34.0388	101.8	34.0373	102.3	34.31	2229.9	7.466	2281	2.3	31.57	54.61
269-275	HSD00-20a-269-S2C010-0275	269	2	275	2015-02-25	14.1916	25.636	14.2305	34.3484	188.6	34.3853	188.4	74.37	2079.1	7.846	2272	0.66	8.73	6.06	3.5	0.08		0.48
267-200	HSD00-20a-267-S2C012-0200	267	2	200	2014-11-22	17.9032	25.197	17.9374	34.8725	195.9	34.8989	196.7	83.2	2060.8	7.919	2287	0.32	4.07		9.5	0.278		1.75
286-150	HSD00-20a-286-S2C006-0150	286	2	150	2016-08-10	20.4375	24.75	20.466	35.1375	202.6	35.1469	202.7	90.63	2050	7.977	2313				6.6	0.163	16.61	1.05	154.3
278-100	HSD00-20a-278-S2C006-0100	278	2	100	2015-11-13	22.1561	24.373	22.1759		213.6	35.2596	215	99.96	2033	8.029	2325	0.05	0.05	1.82	17.3		25.58		63.5	18.2
287-225	HSD00-20a-287-S2C009-0225	287	2	225	2016-10-16	19.2358	24.946	19.274	34.9865	194.6	34.9414	194.2	84.68	2061.1	7.94	2301				3.8
277-275	HSD00-20a-277-S2C009-0275	277	2	275	2015-10-14	13.2202	25.8	13.2561	34.2957	202.7	34.2876	203.1	76.07	2093.4	7.779	2258	0.89	12.52	12.64		0.102		0.81
267-25	HSD00-20a-267-S2C010-0025	267	2	25	2014-11-22	26.1998	23.241	26.2054	35.3577	211.8	35.3426	204.5	101.62	1995.7	8.093	2331	0.04	0.01		16.1	0.403	21	2.87	47.8	5
284-770	HSD00-20a-284-S2C010-0770	284	2	770	2016-05-29	4.614	27.172	4.6744	34.3099	31.1	34.3172	31	9.91	2324.4	7.341	2347	3.04	41.5	97.75
278-225	HSD00-20a-278-S2C008-0225	278	2	225	2015-11-14	14.0918	25.684	14.1245		204	34.3921	204.7	81.49	2070	7.859	2266	0.5	6.76	7.24	4.7	0.107		0.72
278-45	HSD00-20a-278-S2C003-0045	278	2	45	2015-11-13	25.8528	23.225	25.8629		205.7	35.1958	205	101.14	1995	8.094	2317	0.04	0.03	1.12	20.2	0.391	44.54	2.73	41	4.9
268-1000	HSD00-20a-268-S2C014-1000	268	2	1000	2014-12-18	3.8329	27.383	3.9092	34.4716	46.6	34.4732	46.6	14.63	2337.2	7.39	2364	2.98	40.73	109.33
286-175	HSD00-20a-286-S2C006-0175	286	2	175	2016-08-10	19.0874	24.981	19.119	34.9771	200.3	34.978	200.1	87.02				0.23	2.33	2.54	5	0.131	13.44	0.82	208
270-500	HSD00-20a-270-S2C010-0500	270	2	500	2015-03-03	7.4426	26.627	7.4918	34.0737	105.6	34.074	105.4	35.96	2217.2	7.497	2277	2.13	29.13	46.34
278-150	HSD00-20a-278-S2C006-0150	278	2	150	2015-11-13	18.6813	25.078	18.7078		206.7	34.955	206.5	90.37	2051.8	7.963	2304	0.18	1.56	2.54	4.4	0.13	20.14	0.83	185.6	1577.7
277-225	HSD00-20a-277-S2C009-0225	277	2	225	2015-10-14	15.7714	25.472	15.8037	34.5767	202.5	34.5519	203.2	83.12	2060.7	7.883	2275	0.39	4.78	4.89		0.073		0.41
274-200	HSD00-20a-274-S2C011-0200	274	2	200	2015-07-20	17.6747	25.212	17.7087	34.8192	196.8	34.8285	196.3	84.42	2061.6	7.935	2296	0.26	3.07	3.14	3.2	0.094		0.55
267-75	HSD00-20a-267-S2C010-0075	267	2	75	2014-11-22	26.0057	23.287	26.0226	35.3392	213.5	35.3291	209	102.88	2004.7	8.081	2326	0.04	0.02		19.2	0.326	14.17	2.25	57.6	6
281-2000	HSD00-20a-281-S2C015-2000	281	2	2000	2016-02-11	1.9875	27.666	2.1259	34.6176	88.4	34.6161	88.4	26.58	2356	7.47	2414	2.85	40.07	149.53
271-200	HSD00-20a-271-S2C009-0200	271	2	200	2015-04-22	18.1995	25.145	18.2342	34.9037	194.2	34.8991	194.7	82.67	2063	7.919	2299	0.34	3.88		3.2	0.091		0.61
281-500	HSD00-20a-281-S2C012-0500	281	2	500	2016-02-10	7.3075	26.698	7.3556	34.1402	83	34.1538	80.1	27.33	2241.7	7.447	2294	2.34	31.6	49.24
267-125	HSD00-20a-267-S2C010-0125	267	2	125	2014-11-22	21.5778	24.563	21.6022	35.3003	210.6	35.3073	214.7	97.36				0.07	0.44	1.82	10.1	0.201	27.18	1.17	76.2	664.6
277-770	HSD00-20a-277-S2C012-0770	277	2	770	2015-10-14	4.607	27.208	4.6671	34.3542	36.3	34.3362	35.1	11.23				2.97	40.48	95.66
275-770	HSD00-20a-275-S2C012-0770	275	2	770	2015-08-13	4.6235	27.23	4.6836	34.3849	32.2	34.3758	32.4	10.35	2325.4	7.36	2347	3	41.14	96.01
274-125	HSD00-20a-274-S2C008-0125	274	2	125	2015-07-20	20.988	24.689	21.0119	35.2521	204.9	35.252	205	93.29				0.1	0.52	2.37	11.7	0.284	20.05	1.76	78.1	14.8
282-400	HSD00-20a-282-S2C012-0400	282	2	400	2016-03-09	9.2056	26.371	9.2495	34.0883	144.8	34.0884	145.5	51.38				1.78	24.1	31.61
277-125	HSD00-20a-277-S2C007-0125	277	2	125	2015-10-14	20.337	24.805	20.3605	35.1751	204.3	35.1628	203.6	90.8				0.14	0.81	2.04	8.5	0.191	19.6	1.17	97.6	219.2
279-225	HSD00-20a-279-S2C009-0225	279	2	225	2015-12-08		25.429	16.2504	34.6614	198.3	34.639	199.1	80.37	2060.2	7.914	2287	0.4	5	4.92	4.1	0.111		0.66
284-150	HSD00-20a-284-S2C005-0150	284	2	150	2016-05-29	21.3108	24.593	21.3399	35.2422	202.2	35.2349	201.3	92.61	2038.4	8.013	2329	0.14	0.9	1.84	6.6	0.137	4.28	0.79	113.3	636.4
272-200	HSD00-20a-272-S2C010-0200	272	2	200	2015-05-24	21.1714	24.702	21.21	35.3358	202.4		201.1	91.82			2329	0.13	0.89	1.63	6.6	0.116		0.6
280-500	HSD00-20a-280-S2C012-0500	280	2	500	2016-01-13	6.935	26.745	6.9823	34.1342	84.6	34.1148	82.6	27.68	2244	7.446	2289	2.35	32.46	53.66
286-100	HSD00-20a-286-S2C006-0100	286	2	100	2016-08-10	22.4629	24.262	22.4832	35.2298	211.6	35.229	212.2	98.85	2026.7	8.032	2327				14.5	0.275	17.36	1.76	66.4
283-400	HSD00-20a-283-S2C012-0400	283	2	400	2016-04-15	10.2358	26.24	10.283	34.1397	200.2	34.1389	198.9	72.19				1.12	16.08	18.95
273-100	HSD00-20a-273-S2C008-0100	273	2	100	2015-06-20	23.4548	24.042	23.4756	35.3177	215.7	35.3134	215.9	102.98	2011.5	8.068	2325	0.07	0.01	1.4	10.4	0.333			70.3	5
275-75	HSD00-20a-275-S2C004-0075	275	2	75	2015-08-12	21.9674	24.476	21.9824	35.3288	223.2	35.3358	224.9	103.4	2030.9	8.03	2323	0.04	0.05	1.56	13.6	0.36	21.04	2.4	41	1.7
274-100	HSD00-20a-274-S2C008-0100	274	2	100	2015-07-20	21.9763	24.452	21.9961	35.2999	211.8	35.2958	211	97.56	2037.3	8.023	2322	0.08	0.03	1.52	9.8	0.316	13.58	2.07	83	6
275-5	HSD00-20a-275-S2C004-0005	275	2	5	2015-08-12	27.1237	22.899	27.1248	35.2933	201.6	35.2954	201.8	101.6	2001.8	8.079	2331	0.06	0.06	1.14	11.3	0.305	16.1	2.13	48.8	1.9
281-200	HSD00-20a-281-S2C009-0200	281	2	200	2016-02-10	18.4658	25.094	18.5007	34.9192	200.2	34.8875	200.1	85.97	2057.5	7.936	2295				18.9
287-500	HSD00-20a-287-S2C012-0500	287	2	500	2016-10-16	7.2957	26.615	7.344	34.0323	117.6	34.0338	115.6	39.26	2220.3	7.487	2273	2.19	30.63	46.27
281-225	HSD00-20a-281-S2C009-0225	281	2	225	2016-02-10	16.0918	25.418	16.1275	34.6204		34.3866	200.1		2069.9	7.862	2268	0.52	6.72	6.32
272-75	HSD00-20a-272-S2C005-0075	272	2	75	2015-05-23	24.1589	23.759	24.1748	35.2172	213		211.9	101.8			2324	0.11	0.02	1.18	15.1	0.345	13.76	2.22	96.7	7
273-5	HSD00-20a-273-S2C005-0005	273	2	5	2015-06-19	25.5251	23.249	25.5267	35.0905	208.1	35.0919	207.8	101.7	1995.2	8.074	2310	0.09	0.02	1.28	11.7	0.31			88.9	2.5
279-300	HSD00-20a-279-S2C012-0300	279	2	300	2015-12-09		25.916	12.4966	34.2492	202.1	34.2038	202.9	76.16				0.87	12.16	12.52
269-125	HSD00-20a-269-S2C008-0125	269	2	125	2015-02-25	22.2589	24.488	22.284	35.452	213.9	35.4453	213.2	99.49				0.05	0.03		14.5	0.269	21.29	1.6	54.7	1.6
268-4000	HSD00-20a-268-S2C014-4000	268	2	4000	2014-12-18	1.1373	27.783	1.4551	34.6856	148.6	34.685	148.4	43.86				2.54	35.53	149.31
269-4000	HSD00-20a-269-S2C015-4000	269	2	4000	2015-02-26	1.1519	27.781	1.4701	34.684	146	34.6829	146.2	43.21				2.5	36.58	154.2
271-4000	HSD00-20a-271-S2C015-4000	271	2	4000	2015-04-23	1.1526	27.781	1.471	34.6833	146.1	34.6831	145.8	43.11				2.5	35.93	153.4
272-4000	HSD00-20a-272-S2C016-4000	272	2	4000	2015-05-25	1.1546	27.781	1.4731	34.6844	146.1		146.2	43.36				2.51	36.12
273-4000	HSD00-20a-273-S2C016-4000	273	2	4000	2015-06-21	1.149	27.781	1.4672	34.6835	146.6	34.6836	146.6	43.31				2.55	36.07	154.3
275-4000	HSD00-20a-275-S2C015-4000	275	2	4000	2015-08-14	1.145	27.782	1.4629	34.6842	146.5	34.6839	146.4	43.28				2.53	36.04	153.44
277-4000	HSD00-20a-277-S2C015-4000	277	2	4000	2015-10-15	1.1363	27.783	1.454	34.6844	148.1	34.6839	148.2	43.77				2.53	35.77	152.17
280-4000	HSD00-20a-280-S2C015-4000	280	2	4000	2016-01-14	1.144	27.78	1.4619	34.6823	146.8	34.6829	146.5	43.29				2.52	36.4	152.29
281-4000	HSD00-20a-281-S2C015-4000	281	2	4000	2016-02-11	1.1444	27.783	1.4625	34.685	146.8	34.6845	146.4	43.26				2.54	36.23	153.26
283-4000	HSD00-20a-283-S2C015-4000	283	2	4000	2016-04-15	1.1475	27.781	1.4642	34.6837	146.7	34.6835	147.7	43.65				2.52	36.21	153.02
