# Supplementary material for: Planktonic microbial signatures of sinking particle export in the open ocean’s interior
Source: Nat Commun. 2023 Nov 7;14:7177. doi: 10.1038/s41467-023-42909-9 (PMC10630432; doi:10.1038/s41467-023-42909-9)
Supplement: Supplementary file 10 — Supplementary Data 7 [file 41467_2023_42909_MOESM10_ESM.xlsx]

## Sheet: Sheet1
Supplementary Data 7 The sampling information on PARAGON samples
	Cruise	Depth	PIT Trap Cross #	PIT Replicates #	PIT Deployed Date	PIT Retrieved Date	PIT Deployed Latitude	PIT Deployed Longitude	PIT Retrieved Latitude	PIT Retrieved Longitude	Water Sample_Date	Water Sample Target Volume (L)	Water Sample Latitude	Water Sample Longitude
SPI-PIT-150-a	PARAGON I	150	1	1	2021-07-23	2021-08-03	21.879	-155.196	22.1657	-156.54
SPI-PIT-150-b	PARAGON I	150	1	2	2021-07-23	2021-08-03	21.879	-155.196	22.1657	-156.54
SPI-PIT-150-c	PARAGON I	150	1	3	2021-07-23	2021-08-03	21.879	-155.196	22.1657	-156.54
SPI-PIT-150-d	PARAGON I	150	1	4	2021-07-23	2021-08-03	21.879	-155.196	22.1657	-156.54
SPI-PIT-175-a	PARAGON I	175	2	1	2021-07-23	2021-08-03	21.879	-155.196	22.1657	-156.54
SPI-PIT-175-b	PARAGON I	175	2	2	2021-07-23	2021-08-03	21.879	-155.196	22.1657	-156.54
SPI-PIT-175-c	PARAGON I	175	2	3	2021-07-23	2021-08-03	21.879	-155.196	22.1657	-156.54
SPI-PIT-175-d	PARAGON I	175	2	4	2021-07-23	2021-08-03	21.879	-155.196	22.1657	-156.54
SPI-PIT-200-a	PARAGON I	200	3	1	2021-07-23	2021-08-03	21.879	-155.196	22.1657	-156.54
SPI-PIT-200-b	PARAGON I	200	3	2	2021-07-23	2021-08-03	21.879	-155.196	22.1657	-156.54
SPI-PIT-200-c	PARAGON I	200	3	3	2021-07-23	2021-08-03	21.879	-155.196	22.1657	-156.54
SPI-PIT-200-d	PARAGON I	200	3	4	2021-07-23	2021-08-03	21.879	-155.196	22.1657	-156.54
SPI-PIT-250-a	PARAGON I	250	4	1	2021-07-23	2021-08-03	21.879	-155.196	22.1657	-156.54
SPI-PIT-250-b	PARAGON I	250	4	2	2021-07-23	2021-08-03	21.879	-155.196	22.1657	-156.54
SPI-PIT-250-c	PARAGON I	250	4	3	2021-07-23	2021-08-03	21.879	-155.196	22.1657	-156.54
SPI-PIT-300-a	PARAGON I	300	5	1	2021-07-23	2021-08-03	21.879	-155.196	22.1657	-156.54
SPI-PIT-300-b	PARAGON I	300	5	2	2021-07-23	2021-08-03	21.879	-155.196	22.1657	-156.54
SPI-PIT-300-c	PARAGON I	300	5	3	2021-07-23	2021-08-03	21.879	-155.196	22.1657	-156.54
SPI-PIT-500-a	PARAGON I	500	6	1	2021-07-23	2021-08-03	21.879	-155.196	22.1657	-156.54
SPI-PIT-500-b	PARAGON I	500	6	2	2021-07-23	2021-08-03	21.879	-155.196	22.1657	-156.54
SPI-PIT-500-c	PARAGON I	500	6	3	2021-07-23	2021-08-03	21.879	-155.196	22.1657	-156.54
SPI-CTD-5	PARAGON I	5									2021-07-30	2	21.9821	-156.303
SPI-CTD-25	PARAGON I	25									2021-07-30	2	21.9821	-156.303
SPI-CTD-75	PARAGON I	75									2021-07-30	2	21.9821	-156.303
SPI-CTD-150	PARAGON I	150									2021-07-30	2	21.9821	-156.303
SPI-CTD-175	PARAGON I	175									2021-07-30	2	21.9821	-156.303
SPI-CTD-200	PARAGON I	200									2021-07-30	4	21.9821	-156.303
SPI-CTD-250	PARAGON I	250									2021-07-30	4	21.9821	-156.303
SPI-CTD-300	PARAGON I	300									2021-07-30	4	21.9821	-156.303
SPI-CTD-500	PARAGON I	500									2021-07-30	4	21.9821	-156.303
